# Supplementary material for: ﻿Taxonomic study of the genus Kuvera Distant, 1906 (Hemiptera, Fulgoromorpha, Cixiidae) with descriptions of two new species from China
Source: Zookeys. 2023 Jan 18;1141:41–63. doi: 10.3897/zookeys.1141.84211 (PMC10209426; doi:10.3897/zookeys.1141.84211)
Supplement: XML Treatment for Kuvera [file zookeys.1141.84211-treatment1.xml]

<!DOCTYPE tp:taxon-treatment
  PUBLIC "-//TaxonX//DTD Taxonomic Treatment Publishing DTD v0 20100105//EN" "tax-treatment-NSO.dtd">
<tp:taxon-treatment xmlns:tp="http://www.plazi.org/taxpub"><tp:treatment-meta><kwd-group><label>Taxon classification</label><kwd>
              <named-content content-type="kingdom">Animalia</named-content>
            </kwd><kwd>
              <named-content content-type="order">Hemiptera</named-content>
            </kwd><kwd>
              <named-content content-type="family">Cixiidae</named-content>
            </kwd></kwd-group><mixed-citation publication-type="journal"><person-group><name><surname>Zhi</surname><given-names>Yan</given-names></name><name><surname>Yang</surname><given-names>Lin</given-names></name><name><surname>Chen</surname><given-names>Xiang-Sheng</given-names></name></person-group><article-title>﻿Taxonomic study of the genus <italic><tp:taxon-name><tp:taxon-name-part taxon-name-part-type="genus" reg="Kuvera">Kuvera</tp:taxon-name-part></tp:taxon-name></italic> Distant, 1906 (<tp:taxon-name><tp:taxon-name-part taxon-name-part-type="order">Hemiptera</tp:taxon-name-part></tp:taxon-name>, <tp:taxon-name><tp:taxon-name-part taxon-name-part-type="infraorder">Fulgoromorpha</tp:taxon-name-part></tp:taxon-name>, <tp:taxon-name><tp:taxon-name-part taxon-name-part-type="family">Cixiidae</tp:taxon-name-part></tp:taxon-name>) with descriptions of two new species from China</article-title><source>Zookeys</source><day>18</day><month>01</month><year>2023</year><volume>1141</volume><fpage>41</fpage><lpage>63</lpage><pub-id pub-id-type="doi">10.3897/zookeys.1141.84211</pub-id></mixed-citation></tp:treatment-meta><tp:nomenclature><label>﻿Genus</label><tp:taxon-name>
            <object-id xmlns:xlink="http://www.w3.org/1999/xlink" content-type="arpha" xlink:type="simple">288DE046-6B88-595F-9875-B9CD84192A54</object-id>
            <tp:taxon-name-part taxon-name-part-type="genus" reg="Kuvera">Kuvera</tp:taxon-name-part>
          </tp:taxon-name><tp:taxon-authority>Distant, 1906</tp:taxon-authority><tp:nomenclature-citation-list><tp:nomenclature-citation><tp:taxon-name>
                <tp:taxon-name-part taxon-name-part-type="genus" reg="Kuvera">Kuvera</tp:taxon-name-part>
              </tp:taxon-name><comment>Distant, 1906: 261; <xref ref-type="bibr" rid="B22">Tsaur et al. 1991</xref>: 50; <xref ref-type="bibr" rid="B2">Anufriev and Emeljanov 1988</xref>: 443; <xref ref-type="bibr" rid="B9">Emeljanov 1998</xref>: 133; <xref ref-type="bibr" rid="B14">Luo et al. 2019</xref>: 46.</comment></tp:nomenclature-citation><tp:nomenclature-citation><tp:taxon-name>
                <tp:taxon-name-part taxon-name-part-type="genus" reg="Latoliarus">Latoliarus</tp:taxon-name-part>
              </tp:taxon-name><comment>Dlabola, 1957: 271: synonymized by <xref ref-type="bibr" rid="B9">Emeljanov 1998</xref>: 133.</comment></tp:nomenclature-citation></tp:nomenclature-citation-list></tp:nomenclature><tp:treatment-sec sec-type="type species" id="SECID0E1HAC"><title>Type species.</title><p><italic><tp:taxon-name><tp:taxon-name-part taxon-name-part-type="genus" reg="Kuvera">Kuvera</tp:taxon-name-part><tp:taxon-name-part taxon-name-part-type="species" reg="semihyalina">semihyalina</tp:taxon-name-part></tp:taxon-name></italic> Distant, 1906, original designation.</p></tp:treatment-sec><tp:treatment-sec sec-type="diagnosis" id="SECID0ELIAC"><title>Diagnosis.</title><p>For the diagnosis of <italic><tp:taxon-name><tp:taxon-name-part taxon-name-part-type="genus" reg="Kuvera">Kuvera</tp:taxon-name-part></tp:taxon-name></italic> see <xref ref-type="bibr" rid="B14">Luo et al. (2019</xref>: 137).</p></tp:treatment-sec><tp:treatment-sec sec-type="remarks" id="SECID0E3IAC"><title>Remarks.</title><p>This genus is easily separated from other members in <tp:taxon-name><tp:taxon-name-part taxon-name-part-type="tribe">Semonini</tp:taxon-name-part></tp:taxon-name> by the following character combinations: head including eyes narrower than pronotum; vertex short, wider than long, anterior margin of vertex obscure, with only residual traces; vertex narrowest at subapical carina, widening towards anterior and posterior margins; anterior and posterior margins wide and parabolic, almost parallel; frons prominent, median carina only distinct on basal portion, not reaching the anterior margin of vertex; clypeus swollen, postclypeus with prominent median carina, anteclypeus carina sharp or arcuate; rostrum just reaching hind coxae; forewings with ScP+R usually forked distad of CuA, RP 3-branched, MP with 4 or 5 terminals, CuA 2 or 3-branched, and with 10–11 apical cells; metatibiotarsal formula: 6/7/(7–8); pygofer with a triangular medioventral process; aedeagus with 2 spinose processes arising near base of endosoma, and endosoma with 1–2 spinose processes; periandrium almost flat and widened at base; ovipositor elongate, orthopteroid and apically curved upwards; abdominal 9<sup>th</sup> tergite with a distinct and elliptic wax plate.</p></tp:treatment-sec><tp:treatment-sec sec-type="distribution" id="SECID0EJJAC"><title>Distribution.</title><p>China, Korea, Japan, (Eastern) Russia, India, Myanmar, Afghanistan.</p></tp:treatment-sec><ref-list><ref id="B22"><mixed-citation xmlns:xlink="http://www.w3.org/1999/xlink" xlink:type="simple"><person-group><name name-style="western"><surname>Tsaur</surname><given-names>SC</given-names></name><name name-style="western"><surname>Hsu</surname><given-names>TC</given-names></name><name name-style="western"><surname>Van Stalle</surname><given-names>J</given-names></name></person-group> (<year>1991</year>) <article-title><tp:taxon-name><tp:taxon-name-part taxon-name-part-type="family">Cixiidae</tp:taxon-name-part></tp:taxon-name> of Taiwan, Part V. <tp:taxon-name><tp:taxon-name-part taxon-name-part-type="tribe">Cixiini</tp:taxon-name-part></tp:taxon-name> except <tp:taxon-name><tp:taxon-name-part taxon-name-part-type="genus">Cixius</tp:taxon-name-part></tp:taxon-name>.</article-title><source>Journal of Taiwan Museum</source><volume>44</volume>(<issue>1</issue>): <fpage>1</fpage>–<lpage>78</lpage>.</mixed-citation></ref><ref id="B2"><mixed-citation xmlns:xlink="http://www.w3.org/1999/xlink" xlink:type="simple"><person-group><name name-style="western"><surname>Anufriev</surname><given-names>GA</given-names></name><name name-style="western"><surname>Emeljanov</surname><given-names>AF</given-names></name></person-group> (<year>1988</year>) <source>Suborder <tp:taxon-name><tp:taxon-name-part taxon-name-part-type="suborder">Cicadinea</tp:taxon-name-part></tp:taxon-name> (<tp:taxon-name><tp:taxon-name-part taxon-name-part-type="suborder">Auchenorrhyncha</tp:taxon-name-part></tp:taxon-name>). In: Lehr PA (Ed.) Keys to the Insects of the Far East of the USSR (Vol. 2). <tp:taxon-name><tp:taxon-name-part taxon-name-part-type="suborder">Homoptera</tp:taxon-name-part></tp:taxon-name> and <tp:taxon-name><tp:taxon-name-part taxon-name-part-type="suborder">Heteroptera</tp:taxon-name-part></tp:taxon-name>.</source><publisher-name>Nauka Publishing House</publisher-name>, <publisher-loc>Leningrad</publisher-loc>, <size units="page">496 pp</size>.</mixed-citation></ref><ref id="B9"><mixed-citation xmlns:xlink="http://www.w3.org/1999/xlink" xlink:type="simple"><person-group><name name-style="western"><surname>Emeljanov</surname><given-names>AF</given-names></name></person-group> (<year>1998</year>) <article-title>Contribution to the knowledge of the genus <italic><tp:taxon-name><tp:taxon-name-part taxon-name-part-type="genus">Kuvera</tp:taxon-name-part></tp:taxon-name></italic> Distant (<tp:taxon-name><tp:taxon-name-part taxon-name-part-type="suborder">Homoptera</tp:taxon-name-part></tp:taxon-name>: <tp:taxon-name><tp:taxon-name-part taxon-name-part-type="family">Cixiidae</tp:taxon-name-part></tp:taxon-name>).</article-title><source>Zoosystematica Rossica</source><volume>7</volume>(<issue>1</issue>): <fpage>133</fpage>–<lpage>137</lpage>.</mixed-citation></ref><ref id="B14"><mixed-citation xmlns:xlink="http://www.w3.org/1999/xlink" xlink:type="simple"><person-group><name name-style="western"><surname>Luo</surname><given-names>Y</given-names></name><name name-style="western"><surname>Liu</surname><given-names>J</given-names></name><name name-style="western"><surname>Feng</surname><given-names>J</given-names></name></person-group> (<year>2019</year>) <article-title>Two new species in the genus <italic><tp:taxon-name><tp:taxon-name-part taxon-name-part-type="genus">Kuvera</tp:taxon-name-part></tp:taxon-name></italic> Distant, 1906 (<tp:taxon-name><tp:taxon-name-part taxon-name-part-type="order">Hemiptera</tp:taxon-name-part></tp:taxon-name>, <tp:taxon-name><tp:taxon-name-part taxon-name-part-type="family">Cixiidae</tp:taxon-name-part></tp:taxon-name>, <tp:taxon-name><tp:taxon-name-part taxon-name-part-type="subfamily">Cixiinae</tp:taxon-name-part></tp:taxon-name>) from China.</article-title><source>ZooKeys</source><volume>832</volume>: <fpage>135</fpage>–<lpage>152</lpage>. <ext-link xlink:type="simple" ext-link-type="doi" xlink:href="10.3897/zookeys.832.30301">https://doi.org/10.3897/zookeys.832.30301</ext-link></mixed-citation></ref></ref-list></tp:taxon-treatment>
