# Supplementary material for: ﻿Taxonomic study of the genus Kuvera Distant, 1906 (Hemiptera, Fulgoromorpha, Cixiidae) with descriptions of two new species from China
Source: Zookeys. 2023 Jan 18;1141:41–63. doi: 10.3897/zookeys.1141.84211 (PMC10209426; doi:10.3897/zookeys.1141.84211)
Supplement: XML Treatment for Kuvera basarukini [file zookeys.1141.84211-treatment2.xml]

<!DOCTYPE tp:taxon-treatment
  PUBLIC "-//TaxonX//DTD Taxonomic Treatment Publishing DTD v0 20100105//EN" "tax-treatment-NSO.dtd">
<tp:taxon-treatment xmlns:tp="http://www.plazi.org/taxpub"><tp:treatment-meta><kwd-group><label>Taxon classification</label><kwd>
              <named-content content-type="kingdom">Animalia</named-content>
            </kwd><kwd>
              <named-content content-type="order">Hemiptera</named-content>
            </kwd><kwd>
              <named-content content-type="family">Cixiidae</named-content>
            </kwd></kwd-group><mixed-citation publication-type="journal"><person-group><name><surname>Zhi</surname><given-names>Yan</given-names></name><name><surname>Yang</surname><given-names>Lin</given-names></name><name><surname>Chen</surname><given-names>Xiang-Sheng</given-names></name></person-group><article-title>﻿Taxonomic study of the genus <italic><tp:taxon-name><tp:taxon-name-part taxon-name-part-type="genus" reg="Kuvera">Kuvera</tp:taxon-name-part></tp:taxon-name></italic> Distant, 1906 (<tp:taxon-name><tp:taxon-name-part taxon-name-part-type="order">Hemiptera</tp:taxon-name-part></tp:taxon-name>, <tp:taxon-name><tp:taxon-name-part taxon-name-part-type="infraorder">Fulgoromorpha</tp:taxon-name-part></tp:taxon-name>, <tp:taxon-name><tp:taxon-name-part taxon-name-part-type="family">Cixiidae</tp:taxon-name-part></tp:taxon-name>) with descriptions of two new species from China</article-title><source>Zookeys</source><day>18</day><month>01</month><year>2023</year><volume>1141</volume><fpage>41</fpage><lpage>63</lpage><pub-id pub-id-type="doi">10.3897/zookeys.1141.84211</pub-id></mixed-citation></tp:treatment-meta><tp:nomenclature><label>﻿</label><tp:taxon-name>
            <object-id xmlns:xlink="http://www.w3.org/1999/xlink" content-type="arpha" xlink:type="simple">16980AFC-2A91-571D-B5D6-9D20CB766FDF</object-id>
            <tp:taxon-name-part taxon-name-part-type="genus" reg="Kuvera">Kuvera</tp:taxon-name-part>
            <tp:taxon-name-part taxon-name-part-type="species" reg="basarukini">basarukini</tp:taxon-name-part>
          </tp:taxon-name><tp:taxon-authority>Emeljanov, 1998</tp:taxon-authority><xref ref-type="fig" rid="F1">Figs 1A, B</xref><xref ref-type="fig" rid="F3">, 3</xref><tp:nomenclature-citation-list><tp:nomenclature-citation><tp:taxon-name>
                <tp:taxon-name-part taxon-name-part-type="genus" reg="Kuvera">Kuvera</tp:taxon-name-part>
                <tp:taxon-name-part taxon-name-part-type="species" reg="basarukini">basarukini</tp:taxon-name-part>
              </tp:taxon-name><comment>Emeljanov, 1998: 133.</comment></tp:nomenclature-citation></tp:nomenclature-citation-list></tp:nomenclature><tp:treatment-sec sec-type="material" id="SECID0E5VAE"><title>Material examined.</title><p><bold>China</bold>: 1♂, Guizhou Province, Duyun City, Doupengshan (<named-content xmlns:xlink="http://www.w3.org/1999/xlink" content-type="dwc:verbatimCoordinates" xlink:type="simple"><named-content content-type="geo-json" specific-use="{&#34;type&#34;:&#34;Point&#34;,&#34;coordinates&#34;:[107.383333,26.350000]}" id="NCID0EJWAE" xlink:type="simple">26°21'N, 107°23'E</named-content></named-content>), 19 August 2017, leg. Liang-Jing Yang; 1♂, Guizhou Province, Rongjiang county, Xiaodanjiang (660–800 m) (<named-content xmlns:xlink="http://www.w3.org/1999/xlink" content-type="dwc:verbatimCoordinates" xlink:type="simple"><named-content content-type="geo-json" specific-use="{&#34;type&#34;:&#34;Point&#34;,&#34;coordinates&#34;:[108.350000,26.333333]}" id="NCID0ERWAE" xlink:type="simple">26°20'N, 108°21'E</named-content></named-content>), 13–14 September 2005, leg. Bin Zhang, Zi-Zhong Li.</p></tp:treatment-sec><tp:treatment-sec sec-type="redescription" id="SECID0EWWAE"><title>Redescription.</title><p>Body length: male: 5.5–5.9 mm (<italic>N</italic> = 2).</p><p><bold><italic>Coloration</italic>.</bold> General color blackish brown (Figs <xref ref-type="fig" rid="F1">1A, B</xref>, <xref ref-type="fig" rid="F3">3A, B</xref>). Eyes brown, ocelli yellowish brown. Vertex brown, pronotum dark brown and mesonotum blackish brown. Frons generally yellowish brown, blackish brown above frontoclypeal suture. Clypeus blackish brown. Rostrum generally brown except darker tip. Forewing semi-translucent, with a small irregular blackish brown spot at branch of Y-vein, stigma blackish brown. Hind tibiae yellowish brown and abdominal sternites blackish brown.</p><fig id="F1" position="float" orientation="portrait"><object-id xmlns:xlink="http://www.w3.org/1999/xlink" content-type="doi" xlink:type="simple">10.3897/zookeys.1141.84211.figure1</object-id><object-id xmlns:xlink="http://www.w3.org/1999/xlink" content-type="arpha" xlink:type="simple">124B9777-366D-52AD-B716-AF60DDB9802D</object-id><label>Figure 1.</label><caption><p>Habitus <bold>A, B</bold><italic><tp:taxon-name><tp:taxon-name-part taxon-name-part-type="genus" reg="Kuvera">Kuvera</tp:taxon-name-part><tp:taxon-name-part taxon-name-part-type="species" reg="basarukini">basarukini</tp:taxon-name-part></tp:taxon-name></italic> Emeljanov, 1998, male <bold>A</bold> dorsal view <bold>B</bold> lateral view <bold>C, D</bold><italic><tp:taxon-name><tp:taxon-name-part taxon-name-part-type="genus" reg="Kuvera">Kuvera</tp:taxon-name-part><tp:taxon-name-part taxon-name-part-type="species" reg="campylotropa">campylotropa</tp:taxon-name-part></tp:taxon-name></italic> sp. nov., male <bold>C</bold> dorsal view <bold>D</bold> lateral view.</p></caption><graphic xmlns:xlink="http://www.w3.org/1999/xlink" xlink:href="zookeys-1141-041_article-84211__-g001.jpg" position="float" orientation="portrait" xlink:type="simple" id="oo_796868.jpg"><uri content-type="original_file" xlink:type="simple">https://binary.pensoft.net/fig/796868</uri></graphic></fig><fig id="F2" position="float" orientation="portrait"><object-id xmlns:xlink="http://www.w3.org/1999/xlink" content-type="doi" xlink:type="simple">10.3897/zookeys.1141.84211.figure2</object-id><object-id xmlns:xlink="http://www.w3.org/1999/xlink" content-type="arpha" xlink:type="simple">8B59043E-CCEB-55FA-B07A-A33C3398C5BE</object-id><label>Figure 2.</label><caption><p>Habitus <bold>A, B</bold><italic><tp:taxon-name><tp:taxon-name-part taxon-name-part-type="genus" reg="Kuvera">Kuvera</tp:taxon-name-part><tp:taxon-name-part taxon-name-part-type="species" reg="elongata">elongata</tp:taxon-name-part></tp:taxon-name></italic> sp. nov., male <bold>A</bold> dorsal view <bold>B</bold> lateral view <bold>C, D</bold><italic><tp:taxon-name><tp:taxon-name-part taxon-name-part-type="genus" reg="Kuvera">Kuvera</tp:taxon-name-part><tp:taxon-name-part taxon-name-part-type="species" reg="laticeps">laticeps</tp:taxon-name-part></tp:taxon-name></italic> (Metcalf, 1936), male <bold>C</bold> dorsal view <bold>D</bold> lateral view.</p></caption><graphic xmlns:xlink="http://www.w3.org/1999/xlink" xlink:href="zookeys-1141-041_article-84211__-g002.jpg" position="float" orientation="portrait" xlink:type="simple" id="oo_796869.jpg"><uri content-type="original_file" xlink:type="simple">https://binary.pensoft.net/fig/796869</uri></graphic></fig><p><bold><italic>Head and thorax</italic>.</bold> Vertex (Fig. <xref ref-type="fig" rid="F3">3A</xref>) broad, 2.2 times wider than long; anterior margin arched convex, posterior margin arched concave; median carina reaching transverse carinae, indistinct. Frons (Fig. <xref ref-type="fig" rid="F3">3B</xref>) 1.2 times as wide as long, median carina indistinct, extending from slightly above level of lateral ocelli to median ocellus. Clypeus with median carina distinct and elevated throughout. Pronotum (Fig. <xref ref-type="fig" rid="F3">3A</xref>) 2.2 times longer than vertex, posterior margin nearly at right angle. Mesonotum 1.6 times longer than pronotum and vertex combined. Forewing (Fig. <xref ref-type="fig" rid="F3">3C</xref>) 3.0 times longer than wide, with 10 apical and 6 subapical cells; fork Sc+RP distad of fork CuA<sub>1</sub>+CuA<sub>2</sub>; first crossvein r-m basad of fork MP; RP 2 branches, MP with five terminals: MP<sub>11</sub>, MP<sub>12</sub>, MP<sub>2</sub>, MP<sub>3</sub>, and MP<sub>4</sub>, fork MP<sub>1</sub>+MP<sub>2</sub> basad of fork MP<sub>3</sub>+MP<sub>4</sub>. Hind tibia with 2–3 lateral spines, metatibiotarsal formula: 6/7/7–8, second segment of hind tarsus with 2–3 platellae.</p><fig id="F3" position="float" orientation="portrait"><object-id xmlns:xlink="http://www.w3.org/1999/xlink" content-type="doi" xlink:type="simple">10.3897/zookeys.1141.84211.figure3</object-id><object-id xmlns:xlink="http://www.w3.org/1999/xlink" content-type="arpha" xlink:type="simple">26D8ABB2-856D-5DFF-AB0B-04DEE5186614</object-id><label>Figure 3.</label><caption><p><italic><tp:taxon-name><tp:taxon-name-part taxon-name-part-type="genus" reg="Kuvera">Kuvera</tp:taxon-name-part><tp:taxon-name-part taxon-name-part-type="species" reg="basarukini">basarukini</tp:taxon-name-part></tp:taxon-name></italic> Emeljanov, 1998, male <bold>A</bold> head and thorax, dorsal view <bold>B</bold> face, ventral view <bold>C</bold> forewing <bold>D</bold> genitalia, lateral view <bold>E</bold> pygofer and gonostyli, ventral view <bold>F</bold> anal segment, dorsal view <bold>G</bold> gonostyli, inner lateral view <bold>H</bold> aedeagus, right side <bold>I</bold> aedeagus, left side <bold>J</bold> aedeagus, dorsal view <bold>K</bold> aedeagus, ventral view. Scale bars: 0.5 mm (<bold>A, B, D–K</bold>); 1.0 mm (<bold>C</bold>).</p></caption><graphic xmlns:xlink="http://www.w3.org/1999/xlink" xlink:href="zookeys-1141-041_article-84211__-g003.jpg" position="float" orientation="portrait" xlink:type="simple" id="oo_796870.jpg"><uri content-type="original_file" xlink:type="simple">https://binary.pensoft.net/fig/796870</uri></graphic></fig><p><bold><italic>Male genitalia</italic>.</bold> Pygofer (Fig. <xref ref-type="fig" rid="F3">3D, E</xref>) symmetrical, dorsal margin concave and U-shaped ventrally, widened towards apex; in lateral view, lateral lobes arched extended caudally. Medioventral process triangular in ventral view. Anal segment (Fig. <xref ref-type="fig" rid="F3">3D, F</xref>) long, tubular, symmetrical, apical lobes slightly enlarged, 2.2 times longer than wide in dorsal view; anal style finger-like, not extending beyond anal segment. Gonostyli (Fig. <xref ref-type="fig" rid="F3">3D, E, G</xref>) symmetrical in ventral view; in inner lateral view, apical part extended, apical margin round. Aedeagus (Fig. <xref ref-type="fig" rid="F3">3H–K</xref>) in total with three processes. Right apex of periandrium with a medium-sized spinose process, curved and apex directed left-ventrocephalad; spinose process on left side near apical 1/3 of periandrium being the longest, gently curved from left to right side over periandrium and apex directed to the right side; base of periandrium ventrally with one small tooth. Endosoma slender, structure simple, left side near the middle with a stout and short spinose process, apex directed dorsocephalad.</p></tp:treatment-sec><tp:treatment-sec sec-type="host" id="SECID0EB5AE"><title>Host plant.</title><p>Unknown.</p></tp:treatment-sec><tp:treatment-sec sec-type="distribution" id="SECID0EG5AE"><title>Distribution.</title><p>China (Guizhou), Russia (Sakhalin Island).</p></tp:treatment-sec><tp:treatment-sec sec-type="remarks" id="SECID0EL5AE"><title>Remarks.</title><p>This species can be distinguished from other species of the genus by the following characters: anal segment symmetrical; aedeagus with three processes: right spinose process of periandrium curved and apex directed left-ventrocephalad; left spinose process of periandrium being the longest, curved over periandrium and apex exceeding right lateral margin of periandrium; spinose process of endosoma stout and short, apex directed dorsocephalad.</p></tp:treatment-sec><tp:treatment-sec sec-type="notes" id="SECID0EQ5AE"><title>Note.</title><p>This species is recorded from China for the first time.</p></tp:treatment-sec></tp:taxon-treatment>
