# Supplementary material for: ﻿Taxonomic study of the genus Kuvera Distant, 1906 (Hemiptera, Fulgoromorpha, Cixiidae) with descriptions of two new species from China
Source: Zookeys. 2023 Jan 18;1141:41–63. doi: 10.3897/zookeys.1141.84211 (PMC10209426; doi:10.3897/zookeys.1141.84211)
Supplement: XML Treatment for Kuvera campylotropa [file zookeys.1141.84211-treatment3.xml]

<!DOCTYPE tp:taxon-treatment
  PUBLIC "-//TaxonX//DTD Taxonomic Treatment Publishing DTD v0 20100105//EN" "tax-treatment-NSO.dtd">
<tp:taxon-treatment xmlns:tp="http://www.plazi.org/taxpub"><tp:treatment-meta><kwd-group><label>Taxon classification</label><kwd>
              <named-content content-type="kingdom">Animalia</named-content>
            </kwd><kwd>
              <named-content content-type="order">Hemiptera</named-content>
            </kwd><kwd>
              <named-content content-type="family">Cixiidae</named-content>
            </kwd></kwd-group><mixed-citation publication-type="journal"><person-group><name><surname>Zhi</surname><given-names>Yan</given-names></name><name><surname>Yang</surname><given-names>Lin</given-names></name><name><surname>Chen</surname><given-names>Xiang-Sheng</given-names></name></person-group><article-title>﻿Taxonomic study of the genus <italic><tp:taxon-name><tp:taxon-name-part taxon-name-part-type="genus" reg="Kuvera">Kuvera</tp:taxon-name-part></tp:taxon-name></italic> Distant, 1906 (<tp:taxon-name><tp:taxon-name-part taxon-name-part-type="order">Hemiptera</tp:taxon-name-part></tp:taxon-name>, <tp:taxon-name><tp:taxon-name-part taxon-name-part-type="infraorder">Fulgoromorpha</tp:taxon-name-part></tp:taxon-name>, <tp:taxon-name><tp:taxon-name-part taxon-name-part-type="family">Cixiidae</tp:taxon-name-part></tp:taxon-name>) with descriptions of two new species from China</article-title><source>Zookeys</source><day>18</day><month>01</month><year>2023</year><volume>1141</volume><fpage>41</fpage><lpage>63</lpage><pub-id pub-id-type="doi">10.3897/zookeys.1141.84211</pub-id></mixed-citation></tp:treatment-meta><tp:nomenclature><label>﻿</label><tp:taxon-name>
            <object-id xmlns:xlink="http://www.w3.org/1999/xlink" content-type="arpha" xlink:type="simple">8D8FA8B9-BFB6-5C16-9735-CB062710185F</object-id>
            <tp:taxon-name-part taxon-name-part-type="genus" reg="Kuvera">Kuvera</tp:taxon-name-part>
            <tp:taxon-name-part taxon-name-part-type="species" reg="campylotropa">campylotropa</tp:taxon-name-part>
            <object-id xmlns:xlink="http://www.w3.org/1999/xlink" content-type="zoobank" xlink:type="simple">https://zoobank.org/6F94F366-14A5-4582-ABDD-5CBA315DDAEF</object-id>
          </tp:taxon-name><tp:taxon-authority>Zhi &amp; Chen</tp:taxon-authority><tp:taxon-status xmlns:xlink="http://www.w3.org/1999/xlink" xlink:type="simple">sp. nov.</tp:taxon-status><xref ref-type="fig" rid="F1">Figs 1C, D</xref><xref ref-type="fig" rid="F4">, 4</xref></tp:nomenclature><tp:treatment-sec sec-type="type material" id="SECID0EIAAG"><title>Type material.</title><p><bold><italic>Holotype</italic></bold>: ♂, <bold>China</bold>: Yunnan Province, Lushui City, Pianma Town (<named-content xmlns:xlink="http://www.w3.org/1999/xlink" content-type="dwc:verbatimCoordinates" xlink:type="simple"><named-content content-type="geo-json" specific-use="{&#34;type&#34;:&#34;Point&#34;,&#34;coordinates&#34;:[98.616667,26.016667]}" id="NCID0EYAAG" xlink:type="simple">26°1'N, 98°37'E</named-content></named-content>), 17 June 2011, leg. Yu-Jian Li, Jian-Kun Long; paratypes: 1♂ 1♀, same data as holotype; 6♂♂ 1♀, Guizhou Province, Daozhen County, Xiannvdong Nature Reserve (<named-content xmlns:xlink="http://www.w3.org/1999/xlink" content-type="dwc:verbatimCoordinates" xlink:type="simple"><named-content content-type="geo-json" specific-use="{&#34;type&#34;:&#34;Point&#34;,&#34;coordinates&#34;:[107.416667,29.050000]}" id="NCID0EABAG" xlink:type="simple">29°3'N, 107°25'E</named-content></named-content>), 26 August 2004, leg. Xiang-Sheng Chen.</p></tp:treatment-sec><tp:treatment-sec sec-type="description" id="SECID0EFBAG"><title>Description.</title><p>Body length: male 5.1–6.3 mm (<italic>N</italic> = 8), female 6.1–6.5 mm (<italic>N</italic> = 2).</p><p><bold><italic>Coloration</italic>.</bold> General color blackish brown (Figs <xref ref-type="fig" rid="F1">1C, D</xref>, <xref ref-type="fig" rid="F4">4A, B</xref>). Eyes dark brown, ocelli yellowish brown. Vertex dark brown, pronotum dark brown and mesonotum blackish brown. Face generally blackish brown. Rostrum generally dark brown except darker tip. Forewing semi-translucent, stigma blackish brown. Hind tibiae brown and abdominal sternites blackish brown.</p><p><bold><italic>Head and thorax</italic>.</bold> Vertex (Fig. <xref ref-type="fig" rid="F4">4A</xref>) broad, 4.2 times wider than long; anterior margin slightly arched convex, posterior margin slightly arched concave; median carina reaching transverse carinae. Frons (Fig. <xref ref-type="fig" rid="F4">4B</xref>) 1.2 times as wide as long, median carina indistinct, extending from slightly above level of lateral ocelli to median ocellus. Clypeus with median carina distinct and elevated throughout. Pronotum (Fig. <xref ref-type="fig" rid="F4">4A</xref>) 4.4 times longer than vertex, posterior margin nearly at right angle. Mesonotum 1.9 times longer than pronotum and vertex combined. Forewing (Fig. <xref ref-type="fig" rid="F4">4C</xref>) 3.1 times longer than wide, with 11 apical and 6 subapical cells; fork Sc+RP distad of fork CuA<sub>1</sub>+CuA<sub>2</sub>; first crossvein r-m basad of fork MP; RP 3 branches, MP with five terminals: MP<sub>11</sub>, MP<sub>12</sub>, MP<sub>2</sub>, MP<sub>3</sub>, and MP<sub>4</sub>, fork MP<sub>1</sub>+MP<sub>2</sub> basad of fork MP<sub>3</sub>+MP<sub>4</sub>. Hind tibia with 3 lateral spines, metatibiotarsal formula: 6/7/8, second segment of hind tarsus with 3 platellae.</p><fig id="F4" position="float" orientation="portrait"><object-id xmlns:xlink="http://www.w3.org/1999/xlink" content-type="doi" xlink:type="simple">10.3897/zookeys.1141.84211.figure4</object-id><object-id xmlns:xlink="http://www.w3.org/1999/xlink" content-type="arpha" xlink:type="simple">2E70621C-9E59-55C3-B416-C06287A8C106</object-id><label>Figure 4.</label><caption><p><italic><tp:taxon-name><tp:taxon-name-part taxon-name-part-type="genus" reg="Kuvera">Kuvera</tp:taxon-name-part><tp:taxon-name-part taxon-name-part-type="species" reg="campylotropa">campylotropa</tp:taxon-name-part></tp:taxon-name></italic> sp. nov., male <bold>A</bold> head and thorax, dorsal view <bold>B</bold> face, ventral view <bold>C</bold> forewing <bold>D</bold> genitalia, lateral view <bold>E</bold> pygofer and gonostyli, ventral view <bold>F</bold> anal segment, dorsal view <bold>G</bold> gonostyli, inner lateral view <bold>H</bold> aedeagus, right side <bold>I</bold> aedeagus, left side <bold>J</bold> aedeagus, dorsal view <bold>K</bold> aedeagus, ventral view. Scale bars: 0.5 mm (<bold>A, B, D–K</bold>); 1.0 mm (<bold>C</bold>).</p></caption><graphic xmlns:xlink="http://www.w3.org/1999/xlink" xlink:href="zookeys-1141-041_article-84211__-g004.jpg" position="float" orientation="portrait" xlink:type="simple" id="oo_796871.jpg"><uri content-type="original_file" xlink:type="simple">https://binary.pensoft.net/fig/796871</uri></graphic></fig><p><bold><italic>Male genitalia</italic>.</bold> Pygofer (Fig. <xref ref-type="fig" rid="F4">4D, E</xref>) symmetrical, dorsal margin concave and U-shaped ventrally, widened towards apex; in lateral view, lateral lobes arched extended caudally. Medioventral process triangular in ventral view. Anal segment (Fig. <xref ref-type="fig" rid="F4">4D, F</xref>) long, tubular, symmetrical, apical lobes slightly enlarged, 2.6 times longer than wide in dorsal view; anal style finger-like, not extending beyond anal segment. Gonostyli (Fig. <xref ref-type="fig" rid="F4">4D, E, G</xref>) symmetrical in ventral view; in inner lateral view, apical part extended, apical margin round. Aedeagus (Fig. <xref ref-type="fig" rid="F4">4H–K</xref>) in total with three processes. Spinose process on right side at apex of periandrium being the longest, slightly curved and apex directed left-dorsocephalad; left side in the middle with a strongly curved spinose process, apex directed ventrocephalad; base of periandrium ventrally with several small teeth. Endosoma slender, structure simple, dorsal margin near the middle with a stout and short spinose process, apex directed dorsocephalad.</p></tp:treatment-sec><tp:treatment-sec sec-type="host" id="SECID0EUFAG"><title>Host plant.</title><p>Unknown.</p></tp:treatment-sec><tp:treatment-sec sec-type="distribution" id="SECID0EZFAG"><title>Distribution.</title><p>China (Guizhou, Yunnan).</p></tp:treatment-sec><tp:treatment-sec sec-type="etymology" id="SECID0E5FAG"><title>Etymology.</title><p>The specific name is derived from the Latin <italic>campylotropus</italic>, meaning curved, referring to the strong curved spinose process on the left side of periandrium.</p></tp:treatment-sec><tp:treatment-sec sec-type="remarks" id="SECID0EGGAG"><title>Remarks.</title><p>This new species is similar to <italic><tp:taxon-name><tp:taxon-name-part taxon-name-part-type="genus" reg="Kuvera">K.</tp:taxon-name-part><tp:taxon-name-part taxon-name-part-type="species" reg="ussuriensis">ussuriensis</tp:taxon-name-part></tp:taxon-name></italic> (Vilbaste, 1968), but differs in: (1) “right” spinose process of periandrium originating from right apex (in <italic><tp:taxon-name><tp:taxon-name-part taxon-name-part-type="genus" reg="Kuvera">K.</tp:taxon-name-part><tp:taxon-name-part taxon-name-part-type="species" reg="ussuriensis">ussuriensis</tp:taxon-name-part></tp:taxon-name></italic>, “right” spinose process of periandrium originating from ventral apex); (2) left spinose process of periandrium shorter than right one in lateral view (the latter longer than right one); and (3) spinose process of endosoma not reaching apex of endosoma (in <italic><tp:taxon-name><tp:taxon-name-part taxon-name-part-type="genus" reg="Kuvera">K.</tp:taxon-name-part><tp:taxon-name-part taxon-name-part-type="species" reg="ussuriensis">ussuriensis</tp:taxon-name-part></tp:taxon-name></italic>, spinose process of the endosoma nearly reaching apex of endosoma). It also closely resembles <italic><tp:taxon-name><tp:taxon-name-part taxon-name-part-type="genus" reg="Kuvera">Kuvera</tp:taxon-name-part><tp:taxon-name-part taxon-name-part-type="species" reg="kurilensis">kurilensis</tp:taxon-name-part></tp:taxon-name></italic> Anufriev, 1987, however, it differs in that: (1) right spinose process of periandrium longer than left one in lateral view (in <italic><tp:taxon-name><tp:taxon-name-part taxon-name-part-type="genus" reg="Kuvera">K.</tp:taxon-name-part><tp:taxon-name-part taxon-name-part-type="species" reg="kurilensis">kurilensis</tp:taxon-name-part></tp:taxon-name></italic>, both processes about equal in length); and (2) spinose process of endosoma not reaching apex of endosoma (in <italic><tp:taxon-name><tp:taxon-name-part taxon-name-part-type="genus" reg="Kuvera">K.</tp:taxon-name-part><tp:taxon-name-part taxon-name-part-type="species" reg="kurilensis">kurilensis</tp:taxon-name-part></tp:taxon-name></italic>, spinose process of endosoma nearly reaching apex of endosoma).</p></tp:treatment-sec><tp:treatment-sec><!--Section generated to contain objects referenced in tp:taxon-treatment.--><fig id="F1" position="float" orientation="portrait"><object-id xmlns:xlink="http://www.w3.org/1999/xlink" content-type="doi" xlink:type="simple">10.3897/zookeys.1141.84211.figure1</object-id><object-id xmlns:xlink="http://www.w3.org/1999/xlink" content-type="arpha" xlink:type="simple">124B9777-366D-52AD-B716-AF60DDB9802D</object-id><label>Figure 1.</label><caption><p>Habitus <bold>A, B</bold><italic><tp:taxon-name><tp:taxon-name-part taxon-name-part-type="genus" reg="Kuvera">Kuvera</tp:taxon-name-part><tp:taxon-name-part taxon-name-part-type="species" reg="basarukini">basarukini</tp:taxon-name-part></tp:taxon-name></italic> Emeljanov, 1998, male <bold>A</bold> dorsal view <bold>B</bold> lateral view <bold>C, D</bold><italic><tp:taxon-name><tp:taxon-name-part taxon-name-part-type="genus" reg="Kuvera">Kuvera</tp:taxon-name-part><tp:taxon-name-part taxon-name-part-type="species" reg="campylotropa">campylotropa</tp:taxon-name-part></tp:taxon-name></italic> sp. nov., male <bold>C</bold> dorsal view <bold>D</bold> lateral view.</p></caption><graphic xmlns:xlink="http://www.w3.org/1999/xlink" xlink:href="zookeys-1141-041_article-84211__-g001.jpg" position="float" orientation="portrait" xlink:type="simple" id="oo_796868.jpg"><uri content-type="original_file" xlink:type="simple">https://binary.pensoft.net/fig/796868</uri></graphic></fig></tp:treatment-sec></tp:taxon-treatment>
