# Supplementary material for: ﻿Taxonomic study of the genus Kuvera Distant, 1906 (Hemiptera, Fulgoromorpha, Cixiidae) with descriptions of two new species from China
Source: Zookeys. 2023 Jan 18;1141:41–63. doi: 10.3897/zookeys.1141.84211 (PMC10209426; doi:10.3897/zookeys.1141.84211)
Supplement: XML Treatment for Kuvera elongata [file zookeys.1141.84211-treatment4.xml]

<!DOCTYPE tp:taxon-treatment
  PUBLIC "-//TaxonX//DTD Taxonomic Treatment Publishing DTD v0 20100105//EN" "tax-treatment-NSO.dtd">
<tp:taxon-treatment xmlns:tp="http://www.plazi.org/taxpub"><tp:treatment-meta><kwd-group><label>Taxon classification</label><kwd>
              <named-content content-type="kingdom">Animalia</named-content>
            </kwd><kwd>
              <named-content content-type="order">Hemiptera</named-content>
            </kwd><kwd>
              <named-content content-type="family">Cixiidae</named-content>
            </kwd></kwd-group><mixed-citation publication-type="journal"><person-group><name><surname>Zhi</surname><given-names>Yan</given-names></name><name><surname>Yang</surname><given-names>Lin</given-names></name><name><surname>Chen</surname><given-names>Xiang-Sheng</given-names></name></person-group><article-title>﻿Taxonomic study of the genus <italic><tp:taxon-name><tp:taxon-name-part taxon-name-part-type="genus" reg="Kuvera">Kuvera</tp:taxon-name-part></tp:taxon-name></italic> Distant, 1906 (<tp:taxon-name><tp:taxon-name-part taxon-name-part-type="order">Hemiptera</tp:taxon-name-part></tp:taxon-name>, <tp:taxon-name><tp:taxon-name-part taxon-name-part-type="infraorder">Fulgoromorpha</tp:taxon-name-part></tp:taxon-name>, <tp:taxon-name><tp:taxon-name-part taxon-name-part-type="family">Cixiidae</tp:taxon-name-part></tp:taxon-name>) with descriptions of two new species from China</article-title><source>Zookeys</source><day>18</day><month>01</month><year>2023</year><volume>1141</volume><fpage>41</fpage><lpage>63</lpage><pub-id pub-id-type="doi">10.3897/zookeys.1141.84211</pub-id></mixed-citation></tp:treatment-meta><tp:nomenclature><label>﻿</label><tp:taxon-name>
            <object-id xmlns:xlink="http://www.w3.org/1999/xlink" content-type="arpha" xlink:type="simple">96E8F8AB-A2D9-5E7B-B27E-D213310B47C9</object-id>
            <tp:taxon-name-part taxon-name-part-type="genus" reg="Kuvera">Kuvera</tp:taxon-name-part>
            <tp:taxon-name-part taxon-name-part-type="species" reg="elongata">elongata</tp:taxon-name-part>
            <object-id xmlns:xlink="http://www.w3.org/1999/xlink" content-type="zoobank" xlink:type="simple">https://zoobank.org/0BB30DF7-8F44-4486-B262-8E069F7892E8</object-id>
          </tp:taxon-name><tp:taxon-authority>Zhi &amp; Chen</tp:taxon-authority><tp:taxon-status xmlns:xlink="http://www.w3.org/1999/xlink" xlink:type="simple">sp. nov.</tp:taxon-status><xref ref-type="fig" rid="F2">Figs 2A, B</xref><xref ref-type="fig" rid="F5">, 5</xref></tp:nomenclature><tp:treatment-sec sec-type="type material" id="SECID0EAKAG"><title>Type material.</title><p><bold><italic>Holotype</italic></bold>: ♂, <bold>China</bold>: Guizhou Province, Tongren City, Fanjingshan National Nature Reserve, Jinding (<named-content xmlns:xlink="http://www.w3.org/1999/xlink" content-type="dwc:verbatimCoordinates" xlink:type="simple"><named-content content-type="geo-json" specific-use="{&#34;type&#34;:&#34;Point&#34;,&#34;coordinates&#34;:[108.700000,27.900000]}" id="NCID0EQKAG" xlink:type="simple">27°54'N, 108°42'E</named-content></named-content>), 31 May 2002, leg. Xiang-Sheng Chen; <bold><italic>paratypes</italic></bold>: 8♂♂ 1♀, same data as holotype; 2♂♂, Guizhou Province, Tongren City, Fanjingshan National Nature Reserve, Yinjiang County, Yongyi Township, (<named-content xmlns:xlink="http://www.w3.org/1999/xlink" content-type="dwc:verbatimCoordinates" xlink:type="simple"><named-content content-type="geo-json" specific-use="{&#34;type&#34;:&#34;Point&#34;,&#34;coordinates&#34;:[108.633333,27.900000]}" id="NCID0E2KAG" xlink:type="simple">27°54'N, 108°38'E</named-content></named-content>), 29 May 2002, leg. Xiang-Sheng Chen.</p></tp:treatment-sec><tp:treatment-sec sec-type="description" id="SECID0EALAG"><title>Description.</title><p>Body length: male 4.8–5.8 mm (<italic>N</italic> = 11), female 6.0 mm (<italic>N</italic> = 1).</p><p><bold><italic>Coloration</italic>.</bold> General color blackish brown (Figs <xref ref-type="fig" rid="F2">2A, B</xref>, <xref ref-type="fig" rid="F5">5A, B</xref>). Eyes dark brown, ocelli light yellowish. Vertex brown, pronotum dark brown and mesonotum blackish brown. Face generally blackish brown. Rostrum generally brown except darker tip. Forewing semi-translucent, stigma dark brown. Hind tibiae brown and abdominal sternites blackish brown.</p><fig id="F5" position="float" orientation="portrait"><object-id xmlns:xlink="http://www.w3.org/1999/xlink" content-type="doi" xlink:type="simple">10.3897/zookeys.1141.84211.figure5</object-id><object-id xmlns:xlink="http://www.w3.org/1999/xlink" content-type="arpha" xlink:type="simple">5A66E2A8-0777-5FA0-AB29-F8E6712D55F1</object-id><label>Figure 5.</label><caption><p><italic><tp:taxon-name><tp:taxon-name-part taxon-name-part-type="genus" reg="Kuvera">Kuvera</tp:taxon-name-part><tp:taxon-name-part taxon-name-part-type="species" reg="elongata">elongata</tp:taxon-name-part></tp:taxon-name></italic> sp. nov., male <bold>A</bold> head and thorax, dorsal view <bold>B</bold> face, ventral view <bold>C</bold> forewing <bold>D</bold> genitalia, lateral view <bold>E</bold> pygofer and gonostyli, ventral view <bold>F</bold> anal segment, dorsal view <bold>G</bold> gonostyli, inner lateral view <bold>H</bold> aedeagus, right side <bold>I</bold> aedeagus, left side <bold>J</bold> aedeagus, dorsal view <bold>K</bold> aedeagus, ventral view. Scale bars: 0.5 mm (<bold>A, B, D–K</bold>); 1.0 mm (<bold>C</bold>).</p></caption><graphic xmlns:xlink="http://www.w3.org/1999/xlink" xlink:href="zookeys-1141-041_article-84211__-g005.jpg" position="float" orientation="portrait" xlink:type="simple" id="oo_796872.jpg"><uri content-type="original_file" xlink:type="simple">https://binary.pensoft.net/fig/796872</uri></graphic></fig><p><bold><italic>Head and thorax</italic>.</bold> Vertex (Fig. <xref ref-type="fig" rid="F5">5A</xref>) broad, 2.7 times wider than long; anterior margin slightly arched convex, posterior margin arched concave; median carina reaching transverse carinae. Frons (Fig. <xref ref-type="fig" rid="F5">5B</xref>) 1.1 times as wide as long, median carina indistinct, extending from basal 1/4 to median ocellus. Clypeus with median carina distinct and elevated throughout. Pronotum (Fig. <xref ref-type="fig" rid="F5">5A</xref>) 2.3 times longer than vertex, posterior margin nearly at right angle. Mesonotum 1.6 times longer than pronotum and vertex combined. Forewing (Fig. <xref ref-type="fig" rid="F5">5C</xref>) 2.7 times longer than wide, with 11 apical and 6 subapical cells; fork Sc+RP distad of fork CuA<sub>1</sub>+CuA<sub>2</sub>; first crossvein r-m basad of fork MP; RP 3 branches, MP with five terminals: MP<sub>11</sub>, MP<sub>12</sub>, MP<sub>2</sub>, MP<sub>3</sub>, and MP<sub>4</sub>, fork MP<sub>1</sub>+MP<sub>2</sub> basad of fork MP<sub>3</sub>+MP<sub>4</sub>. Hind tibia with 3 lateral spines, metatibiotarsal formula: 6/7/8, second segment of hind tarsus with 2–3 platellae.</p><p><bold><italic>Male genitalia</italic>.</bold> Pygofer (Fig. <xref ref-type="fig" rid="F5">5D, E</xref>) symmetrical, dorsal margin concave and U-shaped ventrally, widened towards apex; in lateral view, lateral lobes arched extended caudally. Medioventral process campanulate in ventral view. Anal segment (Fig. <xref ref-type="fig" rid="F5">5D, F</xref>) long, tubular, symmetrical, apical lobes slightly enlarged, 2.0 times longer than wide in dorsal view; anal style finger-like, not extending beyond anal segment. Gonostyli (Fig. <xref ref-type="fig" rid="F5">5D, E, G</xref>) symmetrical in ventral view; in inner lateral view, apical part extended, apical margin round. Aedeagus (Fig. <xref ref-type="fig" rid="F5">5H–K</xref>) with three processes in total. Spinose process on right side at apex of periandrium being the shortest, slightly curved outward and apex directed dorsocephalad; left side near base with a slightly curved long spinose process, apex strongly recurved and directed to left side; base of periandrium ventrally with several small teeth. Endosoma slender, structure simple, left side near the middle with a stout and long spinose process, which extended beyond the apex of the endosoma, apex directed ventrad.</p></tp:treatment-sec><tp:treatment-sec sec-type="host" id="SECID0EPPAG"><title>Host plant.</title><p>Grass.</p></tp:treatment-sec><tp:treatment-sec sec-type="distribution" id="SECID0EUPAG"><title>Distribution.</title><p>China (Guizhou).</p></tp:treatment-sec><tp:treatment-sec sec-type="etymology" id="SECID0EZPAG"><title>Etymology.</title><p>The specific name is derived from the Latin <italic>elongatus</italic>, meaning elongated, referring to the elongated spinose process on the left side of endosoma.</p></tp:treatment-sec><tp:treatment-sec sec-type="remarks" id="SECID0EBQAG"><title>Remarks.</title><p>This new species is similar to <italic><tp:taxon-name><tp:taxon-name-part taxon-name-part-type="genus" reg="Kuvera">K.</tp:taxon-name-part><tp:taxon-name-part taxon-name-part-type="species" reg="vilbastei">vilbastei</tp:taxon-name-part></tp:taxon-name></italic> Anufriev, 1987 and <italic><tp:taxon-name><tp:taxon-name-part taxon-name-part-type="genus" reg="Kuvera">K.</tp:taxon-name-part><tp:taxon-name-part taxon-name-part-type="species" reg="huoditangensis">huoditangensis</tp:taxon-name-part></tp:taxon-name></italic> Luo, Liu &amp; Feng, 2019, but differs in: (1) left spinose process of periandrium not exceeding right lateral margin of periandrium (in <italic><tp:taxon-name><tp:taxon-name-part taxon-name-part-type="genus" reg="Kuvera">K.</tp:taxon-name-part><tp:taxon-name-part taxon-name-part-type="species" reg="vilbastei">vilbastei</tp:taxon-name-part></tp:taxon-name></italic> and <italic><tp:taxon-name><tp:taxon-name-part taxon-name-part-type="genus" reg="Kuvera">K.</tp:taxon-name-part><tp:taxon-name-part taxon-name-part-type="species" reg="huoditangensis">huoditangensis</tp:taxon-name-part></tp:taxon-name></italic>, left spinose process of periandrium exceeding right lateral margin of periandrium); (2) spinose process of endosoma extending beyond the apex of the endosoma (spinose process of endosoma not extending beyond the apex of the endosoma in <italic><tp:taxon-name><tp:taxon-name-part taxon-name-part-type="genus" reg="Kuvera">K.</tp:taxon-name-part><tp:taxon-name-part taxon-name-part-type="species" reg="vilbastei">vilbastei</tp:taxon-name-part></tp:taxon-name></italic> and <italic><tp:taxon-name><tp:taxon-name-part taxon-name-part-type="genus" reg="Kuvera">K.</tp:taxon-name-part><tp:taxon-name-part taxon-name-part-type="species" reg="huoditangensis">huoditangensis</tp:taxon-name-part></tp:taxon-name></italic>); and (3) anal segment symmetrical (asymmetrical in <italic><tp:taxon-name><tp:taxon-name-part taxon-name-part-type="genus" reg="Kuvera">K.</tp:taxon-name-part><tp:taxon-name-part taxon-name-part-type="species" reg="vilbastei">vilbastei</tp:taxon-name-part></tp:taxon-name></italic> and <italic><tp:taxon-name><tp:taxon-name-part taxon-name-part-type="genus" reg="Kuvera">K.</tp:taxon-name-part><tp:taxon-name-part taxon-name-part-type="species" reg="huoditangensis">huoditangensis</tp:taxon-name-part></tp:taxon-name></italic>).</p></tp:treatment-sec><tp:treatment-sec><!--Section generated to contain objects referenced in tp:taxon-treatment.--><fig id="F2" position="float" orientation="portrait"><object-id xmlns:xlink="http://www.w3.org/1999/xlink" content-type="doi" xlink:type="simple">10.3897/zookeys.1141.84211.figure2</object-id><object-id xmlns:xlink="http://www.w3.org/1999/xlink" content-type="arpha" xlink:type="simple">8B59043E-CCEB-55FA-B07A-A33C3398C5BE</object-id><label>Figure 2.</label><caption><p>Habitus <bold>A, B</bold><italic><tp:taxon-name><tp:taxon-name-part taxon-name-part-type="genus" reg="Kuvera">Kuvera</tp:taxon-name-part><tp:taxon-name-part taxon-name-part-type="species" reg="elongata">elongata</tp:taxon-name-part></tp:taxon-name></italic> sp. nov., male <bold>A</bold> dorsal view <bold>B</bold> lateral view <bold>C, D</bold><italic><tp:taxon-name><tp:taxon-name-part taxon-name-part-type="genus" reg="Kuvera">Kuvera</tp:taxon-name-part><tp:taxon-name-part taxon-name-part-type="species" reg="laticeps">laticeps</tp:taxon-name-part></tp:taxon-name></italic> (Metcalf, 1936), male <bold>C</bold> dorsal view <bold>D</bold> lateral view.</p></caption><graphic xmlns:xlink="http://www.w3.org/1999/xlink" xlink:href="zookeys-1141-041_article-84211__-g002.jpg" position="float" orientation="portrait" xlink:type="simple" id="oo_796869.jpg"><uri content-type="original_file" xlink:type="simple">https://binary.pensoft.net/fig/796869</uri></graphic></fig></tp:treatment-sec></tp:taxon-treatment>
