# Supplementary material for: ﻿Taxonomic study of the genus Kuvera Distant, 1906 (Hemiptera, Fulgoromorpha, Cixiidae) with descriptions of two new species from China
Source: Zookeys. 2023 Jan 18;1141:41–63. doi: 10.3897/zookeys.1141.84211 (PMC10209426; doi:10.3897/zookeys.1141.84211)
Supplement: XML Treatment for Kuvera laticeps [file zookeys.1141.84211-treatment5.xml]

<!DOCTYPE tp:taxon-treatment
  PUBLIC "-//TaxonX//DTD Taxonomic Treatment Publishing DTD v0 20100105//EN" "tax-treatment-NSO.dtd">
<tp:taxon-treatment xmlns:tp="http://www.plazi.org/taxpub"><tp:treatment-meta><kwd-group><label>Taxon classification</label><kwd>
              <named-content content-type="kingdom">Animalia</named-content>
            </kwd><kwd>
              <named-content content-type="order">Hemiptera</named-content>
            </kwd><kwd>
              <named-content content-type="family">Cixiidae</named-content>
            </kwd></kwd-group><mixed-citation publication-type="journal"><person-group><name><surname>Zhi</surname><given-names>Yan</given-names></name><name><surname>Yang</surname><given-names>Lin</given-names></name><name><surname>Chen</surname><given-names>Xiang-Sheng</given-names></name></person-group><article-title>﻿Taxonomic study of the genus <italic><tp:taxon-name><tp:taxon-name-part taxon-name-part-type="genus" reg="Kuvera">Kuvera</tp:taxon-name-part></tp:taxon-name></italic> Distant, 1906 (<tp:taxon-name><tp:taxon-name-part taxon-name-part-type="order">Hemiptera</tp:taxon-name-part></tp:taxon-name>, <tp:taxon-name><tp:taxon-name-part taxon-name-part-type="infraorder">Fulgoromorpha</tp:taxon-name-part></tp:taxon-name>, <tp:taxon-name><tp:taxon-name-part taxon-name-part-type="family">Cixiidae</tp:taxon-name-part></tp:taxon-name>) with descriptions of two new species from China</article-title><source>Zookeys</source><day>18</day><month>01</month><year>2023</year><volume>1141</volume><fpage>41</fpage><lpage>63</lpage><pub-id pub-id-type="doi">10.3897/zookeys.1141.84211</pub-id></mixed-citation></tp:treatment-meta><tp:nomenclature><label>﻿</label><tp:taxon-name>
            <object-id xmlns:xlink="http://www.w3.org/1999/xlink" content-type="arpha" xlink:type="simple">C377AFEF-B529-5926-9072-66416E54E518</object-id>
            <tp:taxon-name-part taxon-name-part-type="genus" reg="Kuvera">Kuvera</tp:taxon-name-part>
            <tp:taxon-name-part taxon-name-part-type="species" reg="laticeps">laticeps</tp:taxon-name-part>
          </tp:taxon-name><tp:taxon-authority>(Metcalf, 1936)</tp:taxon-authority><xref ref-type="fig" rid="F2">Figs 2C, D</xref><xref ref-type="fig" rid="F6">, 6</xref><xref ref-type="fig" rid="F7">, 7</xref><tp:nomenclature-citation-list><tp:nomenclature-citation><tp:taxon-name>
                <tp:taxon-name-part taxon-name-part-type="genus" reg="Cixius">Cixius</tp:taxon-name-part>
                <tp:taxon-name-part taxon-name-part-type="species" reg="latifrons">latifrons</tp:taxon-name-part>
              </tp:taxon-name><comment>Melichar, 1902: 85, preoccupied by <tp:taxon-name><tp:taxon-name-part taxon-name-part-type="genus" reg="Cixius">Cixius</tp:taxon-name-part><tp:taxon-name-part taxon-name-part-type="species" reg="latifrons">latifrons</tp:taxon-name-part></tp:taxon-name> Walker, 1851.</comment></tp:nomenclature-citation><tp:nomenclature-citation><tp:taxon-name>
                <tp:taxon-name-part taxon-name-part-type="genus" reg="Cixius">Cixius</tp:taxon-name-part>
                <tp:taxon-name-part taxon-name-part-type="species" reg="laticeps">laticeps</tp:taxon-name-part>
              </tp:taxon-name><comment>Metcalf, 1936: 180, nom. nov. for <tp:taxon-name><tp:taxon-name-part taxon-name-part-type="genus" reg="Cixius">Cixius</tp:taxon-name-part><tp:taxon-name-part taxon-name-part-type="species" reg="latifrons">latifrons</tp:taxon-name-part></tp:taxon-name> Melichar, 1902.</comment></tp:nomenclature-citation><tp:nomenclature-citation><tp:taxon-name>
                <tp:taxon-name-part taxon-name-part-type="genus" reg="Kuvera">Kuvera</tp:taxon-name-part>
                <tp:taxon-name-part taxon-name-part-type="species" reg="laticeps">laticeps</tp:taxon-name-part>
              </tp:taxon-name><comment>(Metcalf, 1936): combination by <xref ref-type="bibr" rid="B1">Anufriev 1987</xref>: 6.</comment></tp:nomenclature-citation></tp:nomenclature-citation-list></tp:nomenclature><tp:treatment-sec sec-type="material" id="SECID0EQWAG"><title>Material examined.</title><p><bold>China</bold>: 16♂♂ 22♀♀, Guizhou Province, Weining County, Xueshan Town (<named-content xmlns:xlink="http://www.w3.org/1999/xlink" content-type="dwc:verbatimCoordinates" xlink:type="simple"><named-content content-type="geo-json" specific-use="{&#34;type&#34;:&#34;Point&#34;,&#34;coordinates&#34;:[104.100000,27.183333]}" id="NCID0E2WAG" xlink:type="simple">27°11'N, 104°6'E</named-content></named-content>), 28–29 September 2016, leg. Jian-Kun Long, Hong-Xing Li, Ya-Lin Yao.</p></tp:treatment-sec><tp:treatment-sec sec-type="description" id="SECID0EAXAG"><title>Description.</title><p>Body length: male 5.4–6.2 mm (<italic>N</italic> = 16), female 6.1–6.8 mm (<italic>N</italic> = 22).</p><p><bold><italic>Coloration</italic>.</bold> General color blackish brown (Figs <xref ref-type="fig" rid="F2">2C, D</xref>, <xref ref-type="fig" rid="F6">6A, B</xref>). Eyes brown, ocelli yellow. Vertex brown, pronotum brown and mesonotum blackish brown. Frons generally brown and clypeus blackish brown. Rostrum generally brown except darker tip. Forewing semi-translucent, with a very small irregular blackish brown spot at branch of Y-vein, stigma dark brown. Hind tibiae brown and abdominal sternites blackish brown.</p><p><bold><italic>Head and thorax</italic>.</bold> Vertex (Fig. <xref ref-type="fig" rid="F6">6A</xref>) broad, 3.0 times wider than long; anterior margin slightly arched convex, posterior margin arched concave; median carina reaching transverse carinae. Frons (Fig. <xref ref-type="fig" rid="F6">6B</xref>) 1.2 times as wide as long, median carina indistinct, extending from basal 1/4 to median ocellus. Clypeus with median carina distinct and elevated throughout. Pronotum (Fig. <xref ref-type="fig" rid="F6">6A</xref>) 2.8 times longer than vertex, posterior margin nearly at right angle. Mesonotum 1.6 times longer than pronotum and vertex combined. Forewing (Fig. <xref ref-type="fig" rid="F6">6C</xref>) 3.0 times longer than wide, with 11 apical and 6 subapical cells; fork Sc+RP distad of fork CuA<sub>1</sub>+CuA<sub>2</sub>; first crossvein r-m basad of fork MP; RP 3 branches, MP with five terminals: MP<sub>11</sub>, MP<sub>12</sub>, MP<sub>2</sub>, MP<sub>3</sub>, and MP<sub>4</sub>, fork MP<sub>1</sub>+MP<sub>2</sub> basad of fork MP<sub>3</sub>+MP<sub>4</sub>. Hind tibia with 3–4 lateral spines, metatibiotarsal formula: 6/7/8, second segment of hind tarsus with 2–4 platellae.</p><fig id="F6" position="float" orientation="portrait"><object-id xmlns:xlink="http://www.w3.org/1999/xlink" content-type="doi" xlink:type="simple">10.3897/zookeys.1141.84211.figure6</object-id><object-id xmlns:xlink="http://www.w3.org/1999/xlink" content-type="arpha" xlink:type="simple">152190E8-DD8F-558A-810D-F649011FD437</object-id><label>Figure 6.</label><caption><p><italic><tp:taxon-name><tp:taxon-name-part taxon-name-part-type="genus" reg="Kuvera">Kuvera</tp:taxon-name-part><tp:taxon-name-part taxon-name-part-type="species" reg="laticeps">laticeps</tp:taxon-name-part></tp:taxon-name></italic> (Metcalf, 1936), male <bold>A</bold> head and thorax, dorsal view <bold>B</bold> face, ventral view <bold>C</bold> forewing <bold>D</bold> genitalia, lateral view <bold>E</bold> pygofer and gonostyli, ventral view <bold>F</bold> anal segment, dorsal view <bold>G</bold> gonostyli, inner lateral view <bold>H</bold> aedeagus, right side <bold>I</bold> aedeagus, left side <bold>J</bold> aedeagus, dorsal view <bold>K</bold> aedeagus, ventral view. Scale bars: 0.5 mm (<bold>A, B, D–K</bold>); 1.0 mm (<bold>C</bold>).</p></caption><graphic xmlns:xlink="http://www.w3.org/1999/xlink" xlink:href="zookeys-1141-041_article-84211__-g006.jpg" position="float" orientation="portrait" xlink:type="simple" id="oo_796873.jpg"><uri content-type="original_file" xlink:type="simple">https://binary.pensoft.net/fig/796873</uri></graphic></fig><p><bold><italic>Male genitalia</italic>.</bold> Pygofer (Fig. <xref ref-type="fig" rid="F6">6D, E</xref>) symmetrical, dorsal margin concave and U-shaped ventrally, slightly widened towards apex; in lateral view, lateral lobes arched extended caudally. Medioventral process triangular in ventral view. Anal segment (Fig. <xref ref-type="fig" rid="F6">6D, F</xref>) long, tubular, nearly symmetrical, apical lobes slightly enlarged, 2.4 times longer than wide in dorsal view; anal style finger-like, not extending beyond anal segment. Gonostyli (Fig. <xref ref-type="fig" rid="F6">6D, E, G</xref>) symmetrical in ventral view; in inner lateral view, apical part extended, apical margin round. Aedeagus (Fig. <xref ref-type="fig" rid="F6">6H–K</xref>) in total with three processes. Spinose process on right side at apex of periandrium being the longest, gently curved from right to left side over periandrium, apex strongly recurved at 90° and directed apically; left side near base with a straight long spinose process, apex directed ventrocephalad; base of periandrium ventrally with several very small teeth. Endosoma slender, structure simple, left side near the middle with a stout and short spinose process, nearly straight, apex directed dorsocephalad.</p><p><bold><italic>Female genitalia</italic>.</bold> Tergite IX (Fig. <xref ref-type="fig" rid="F7">7A, B, D</xref>) moderately sclerotized, with a large wax plate, nearly oval, dorsal and ventral margins concave. Anal segment (Fig. <xref ref-type="fig" rid="F7">7C</xref>) rectangular, 2.1 times wider than long in dorsal view, anal style strap-like. Gonapophysis VIII (Fig. <xref ref-type="fig" rid="F7">7E</xref>) elongate, and slightly curved upwards. Gonapophysis IX (Fig. <xref ref-type="fig" rid="F7">7F</xref>) with two middle teeth, distance ratio between distal middle tooth to apex and length of denticulate portion is 2.6. Gonoplac (Fig. <xref ref-type="fig" rid="F7">7G</xref>) rod-like, 4.6 times longer than wide in lateral view. Posterior vagina pattern as shown in Figure <xref ref-type="fig" rid="F7">7H, I</xref>.</p><fig id="F7" position="float" orientation="portrait"><object-id xmlns:xlink="http://www.w3.org/1999/xlink" content-type="doi" xlink:type="simple">10.3897/zookeys.1141.84211.figure7</object-id><object-id xmlns:xlink="http://www.w3.org/1999/xlink" content-type="arpha" xlink:type="simple">408A92D9-5DA2-5BC2-B847-950FB6A491F9</object-id><label>Figure 7.</label><caption><p><italic><tp:taxon-name><tp:taxon-name-part taxon-name-part-type="genus" reg="Kuvera">Kuvera</tp:taxon-name-part><tp:taxon-name-part taxon-name-part-type="species" reg="laticeps">laticeps</tp:taxon-name-part></tp:taxon-name></italic> (Metcalf, 1936), female <bold>A</bold> genitalia, lateral view <bold>B</bold> genitalia, ventral view <bold>C</bold> anal segment, dorsal view <bold>D</bold> tergite IX, caudal view <bold>E</bold> gonapophysis VIII and gonocoxa VIII, ventral view <bold>F</bold> gonapophysis IX, lateral view <bold>G</bold> gonoplac, inner lateral view <bold>H</bold> posterior vagina, ventral view <bold>I</bold> posterior vagina, dorsal view. Scale bars: 0.5 mm.</p></caption><graphic xmlns:xlink="http://www.w3.org/1999/xlink" xlink:href="zookeys-1141-041_article-84211__-g007.jpg" position="float" orientation="portrait" xlink:type="simple" id="oo_796874.jpg"><uri content-type="original_file" xlink:type="simple">https://binary.pensoft.net/fig/796874</uri></graphic></fig></tp:treatment-sec><tp:treatment-sec sec-type="host" id="SECID0EY4AG"><title>Host plant.</title><p>Unknown.</p></tp:treatment-sec><tp:treatment-sec sec-type="distribution" id="SECID0E44AG"><title>Distribution.</title><p>China (Guizhou, Sichuan).</p></tp:treatment-sec><tp:treatment-sec sec-type="notes" id="SECID0EC5AG"><title>Note.</title><p>The female genitalia of this species are described and illustrated for the first time.</p></tp:treatment-sec><tp:treatment-sec sec-type="remarks" id="SECID0EH5AG"><title>Remarks.</title><p>This species can be distinguished from other species of the genus by the following characters: anal segment symmetrical; right spinose process of periandrium being the longest, S-shaped, curved over periandrium and apex exceeding left lateral margin of periandrium; left spinose process of periandrium straight, apex directed ventrocephalad; spinose process of endosoma stout and short straight, apex directed dorsocephalad.</p></tp:treatment-sec><tp:treatment-sec><!--Section generated to contain objects referenced in tp:taxon-treatment.--><fig id="F2" position="float" orientation="portrait"><object-id xmlns:xlink="http://www.w3.org/1999/xlink" content-type="doi" xlink:type="simple">10.3897/zookeys.1141.84211.figure2</object-id><object-id xmlns:xlink="http://www.w3.org/1999/xlink" content-type="arpha" xlink:type="simple">8B59043E-CCEB-55FA-B07A-A33C3398C5BE</object-id><label>Figure 2.</label><caption><p>Habitus <bold>A, B</bold><italic><tp:taxon-name><tp:taxon-name-part taxon-name-part-type="genus" reg="Kuvera">Kuvera</tp:taxon-name-part><tp:taxon-name-part taxon-name-part-type="species" reg="elongata">elongata</tp:taxon-name-part></tp:taxon-name></italic> sp. nov., male <bold>A</bold> dorsal view <bold>B</bold> lateral view <bold>C, D</bold><italic><tp:taxon-name><tp:taxon-name-part taxon-name-part-type="genus" reg="Kuvera">Kuvera</tp:taxon-name-part><tp:taxon-name-part taxon-name-part-type="species" reg="laticeps">laticeps</tp:taxon-name-part></tp:taxon-name></italic> (Metcalf, 1936), male <bold>C</bold> dorsal view <bold>D</bold> lateral view.</p></caption><graphic xmlns:xlink="http://www.w3.org/1999/xlink" xlink:href="zookeys-1141-041_article-84211__-g002.jpg" position="float" orientation="portrait" xlink:type="simple" id="oo_796869.jpg"><uri content-type="original_file" xlink:type="simple">https://binary.pensoft.net/fig/796869</uri></graphic></fig></tp:treatment-sec><ref-list><ref id="B1"><mixed-citation xmlns:xlink="http://www.w3.org/1999/xlink" xlink:type="simple"><person-group><name name-style="western"><surname>Anufriev</surname><given-names>GA</given-names></name></person-group> (<year>1987</year>) Review of the cixiid genus <italic><tp:taxon-name><tp:taxon-name-part taxon-name-part-type="genus">Kuvera</tp:taxon-name-part></tp:taxon-name></italic> Distant (<tp:taxon-name><tp:taxon-name-part taxon-name-part-type="suborder">Homoptera</tp:taxon-name-part></tp:taxon-name>, <tp:taxon-name><tp:taxon-name-part taxon-name-part-type="suborder">Auchenorrhyncha</tp:taxon-name-part></tp:taxon-name>, <tp:taxon-name><tp:taxon-name-part taxon-name-part-type="family">Cixiidae</tp:taxon-name-part></tp:taxon-name>). In: Kapustina OG (1987) [Taxonomy of the insects of Siberia and Soviet Far East], Taksonomiia nasekomykh Sibiri i Dal’nego Vostoka SSR., Vladivostok Dalnauka, Russia, 4–21.</mixed-citation></ref></ref-list></tp:taxon-treatment>
