# Supplementary material for: ﻿Taxonomic study of the genus Kuvera Distant, 1906 (Hemiptera, Fulgoromorpha, Cixiidae) with descriptions of two new species from China
Source: Zookeys. 2023 Jan 18;1141:41–63. doi: 10.3897/zookeys.1141.84211 (PMC10209426; doi:10.3897/zookeys.1141.84211)
Supplement: XML Treatment for Kuvera ussuriensis [file zookeys.1141.84211-treatment6.xml]

<!DOCTYPE tp:taxon-treatment
  PUBLIC "-//TaxonX//DTD Taxonomic Treatment Publishing DTD v0 20100105//EN" "tax-treatment-NSO.dtd">
<tp:taxon-treatment xmlns:tp="http://www.plazi.org/taxpub"><tp:treatment-meta><kwd-group><label>Taxon classification</label><kwd>
              <named-content content-type="kingdom">Animalia</named-content>
            </kwd><kwd>
              <named-content content-type="order">Hemiptera</named-content>
            </kwd><kwd>
              <named-content content-type="family">Cixiidae</named-content>
            </kwd></kwd-group><mixed-citation publication-type="journal"><person-group><name><surname>Zhi</surname><given-names>Yan</given-names></name><name><surname>Yang</surname><given-names>Lin</given-names></name><name><surname>Chen</surname><given-names>Xiang-Sheng</given-names></name></person-group><article-title>﻿Taxonomic study of the genus <italic><tp:taxon-name><tp:taxon-name-part taxon-name-part-type="genus" reg="Kuvera">Kuvera</tp:taxon-name-part></tp:taxon-name></italic> Distant, 1906 (<tp:taxon-name><tp:taxon-name-part taxon-name-part-type="order">Hemiptera</tp:taxon-name-part></tp:taxon-name>, <tp:taxon-name><tp:taxon-name-part taxon-name-part-type="infraorder">Fulgoromorpha</tp:taxon-name-part></tp:taxon-name>, <tp:taxon-name><tp:taxon-name-part taxon-name-part-type="family">Cixiidae</tp:taxon-name-part></tp:taxon-name>) with descriptions of two new species from China</article-title><source>Zookeys</source><day>18</day><month>01</month><year>2023</year><volume>1141</volume><fpage>41</fpage><lpage>63</lpage><pub-id pub-id-type="doi">10.3897/zookeys.1141.84211</pub-id></mixed-citation></tp:treatment-meta><tp:nomenclature><label>﻿</label><tp:taxon-name>
            <object-id xmlns:xlink="http://www.w3.org/1999/xlink" content-type="arpha" xlink:type="simple">5A09DA90-F125-5785-9A95-0DA0C6DAF648</object-id>
            <tp:taxon-name-part taxon-name-part-type="genus" reg="Kuvera">Kuvera</tp:taxon-name-part>
            <tp:taxon-name-part taxon-name-part-type="species" reg="ussuriensis">ussuriensis</tp:taxon-name-part>
          </tp:taxon-name><tp:taxon-authority>(Vilbaste, 1968)</tp:taxon-authority><xref ref-type="fig" rid="F8">Figs 8</xref><xref ref-type="fig" rid="F9">, 9</xref><xref ref-type="fig" rid="F10">, 10</xref><tp:nomenclature-citation-list><tp:nomenclature-citation><tp:taxon-name>
                <tp:taxon-name-part taxon-name-part-type="genus" reg="Betacixius">Betacixius</tp:taxon-name-part>
                <tp:taxon-name-part taxon-name-part-type="species" reg="ussuriensis">ussuriensis</tp:taxon-name-part>
              </tp:taxon-name><comment>Vilbaste, 1968: 9.</comment></tp:nomenclature-citation><tp:nomenclature-citation><tp:taxon-name>
                <tp:taxon-name-part taxon-name-part-type="genus" reg="Kuvera">Kuvera</tp:taxon-name-part>
                <tp:taxon-name-part taxon-name-part-type="species" reg="ussuriensis">ussuriensis</tp:taxon-name-part>
              </tp:taxon-name><comment>(Vilbaste, 1968): combination by <xref ref-type="bibr" rid="B1">Anufriev 1987</xref>: 17.</comment></tp:nomenclature-citation></tp:nomenclature-citation-list></tp:nomenclature><tp:treatment-sec sec-type="material" id="SECID0E2ABG"><title>Material examined.</title><p><bold>China</bold>: 4♂♂ 7♀♀, Hebei Province, Xinglong County, Wulingshan National Nature Reserve (40°36'N, 117°29'E), 14 August 2010, leg. Li-Xia Xie, Da-Xing Yang, Rong Huang; 50♂♂ 38♀♀, Shanxi Province, Yicheng County, Lishan National Nature Reserve, Dahe Forest Farm (<named-content xmlns:xlink="http://www.w3.org/1999/xlink" content-type="dwc:verbatimCoordinates" xlink:type="simple"><named-content content-type="geo-json" specific-use="{&#34;type&#34;:&#34;Point&#34;,&#34;coordinates&#34;:[111.933333,35.450000]}" id="NCID0EGBBG" xlink:type="simple">35°27'N, 111°56'E</named-content></named-content>), 23–25 July 2012, leg. Pei Zhang; 28♂♂ 23♀♀, Shanxi Province, Qinshui County, Zhongcun Town, Zhangma Village (<named-content xmlns:xlink="http://www.w3.org/1999/xlink" content-type="dwc:verbatimCoordinates" xlink:type="simple"><named-content content-type="geo-json" specific-use="{&#34;type&#34;:&#34;Point&#34;,&#34;coordinates&#34;:[111.950000,35.583333]}" id="NCID0EOBBG" xlink:type="simple">35°35'N, 111°57'E</named-content></named-content>), 22 July 2012, leg. Pei Zhang; 26♂♂ 28♀♀, Shanxi Province, Lishan National Nature Reserve (<named-content xmlns:xlink="http://www.w3.org/1999/xlink" content-type="dwc:verbatimCoordinates" xlink:type="simple"><named-content content-type="geo-json" specific-use="{&#34;type&#34;:&#34;Point&#34;,&#34;coordinates&#34;:[111.983333,35.383333]}" id="NCID0EWBBG" xlink:type="simple">35°23'N, 111°59'E</named-content></named-content>) (1300–2200 m), 31 July 2012, leg. Pei Zhang; 31♂♂ 23♀♀, Shanxi Province, Lishan National Nature Reserve (1300–2200 m), 12–18 July 2012, leg. Xiao-Hui Hou; 1♂ 4♀♀, Sichuan Province, Nanchong City, Dayou Township (<named-content xmlns:xlink="http://www.w3.org/1999/xlink" content-type="dwc:verbatimCoordinates" xlink:type="simple"><named-content content-type="geo-json" specific-use="{&#34;type&#34;:&#34;Point&#34;,&#34;coordinates&#34;:[106.683333,30.800000]}" id="NCID0E5BBG" xlink:type="simple">30°48'N, 106°41'E</named-content></named-content>), 10 May 2008, leg. Zai-Hua Yang; 5♂♂ 3♀♀, Sichuan Province, Luding County, Yanzigou Town (<named-content xmlns:xlink="http://www.w3.org/1999/xlink" content-type="dwc:verbatimCoordinates" xlink:type="simple"><named-content content-type="geo-json" specific-use="{&#34;type&#34;:&#34;Point&#34;,&#34;coordinates&#34;:[102.016667,29.700000]}" id="NCID0EGCBG" xlink:type="simple">29°42'N, 102°1'E</named-content></named-content>), 11 August 2015, leg. Hong-Ping Zhan, Wen-Song Li; 2♂♂ 2♀♀, Sichuan Province, Qingchuan County, Tangjiahe National Nature Reserve (<named-content xmlns:xlink="http://www.w3.org/1999/xlink" content-type="dwc:verbatimCoordinates" xlink:type="simple"><named-content content-type="geo-json" specific-use="{&#34;type&#34;:&#34;Point&#34;,&#34;coordinates&#34;:[104.766667,32.583333]}" id="NCID0EOCBG" xlink:type="simple">32°35'N, 104°46'E</named-content></named-content>), 24 August 2007, leg. Ze-Hong Meng; 6♂♂ 10♀♀, Mianyang City, Pingwu County, Baima Tibetan Township, Wanglang Nature Reserve (<named-content xmlns:xlink="http://www.w3.org/1999/xlink" content-type="dwc:verbatimCoordinates" xlink:type="simple"><named-content content-type="geo-json" specific-use="{&#34;type&#34;:&#34;Point&#34;,&#34;coordinates&#34;:[104.150000,32.900000]}" id="NCID0EWCBG" xlink:type="simple">32°54'N, 104°9'E</named-content></named-content>); leg. Zai-Hua Yang, Wen Zhang; 2♂♂ 4♀♀, Yunnan Province, Yingjiang County, Xima Town (<named-content xmlns:xlink="http://www.w3.org/1999/xlink" content-type="dwc:verbatimCoordinates" xlink:type="simple"><named-content content-type="geo-json" specific-use="{&#34;type&#34;:&#34;Point&#34;,&#34;coordinates&#34;:[97.700000,24.750000]}" id="NCID0E5CBG" xlink:type="simple">24°45'N, 97°42'E</named-content></named-content>), 29–30 May 2011, leg. Zai-Hua Yang, Jian-Kun Long; 4♂♂, Yunnan Province, Pingbian County, Daweishan National Nature Reserve (<named-content xmlns:xlink="http://www.w3.org/1999/xlink" content-type="dwc:verbatimCoordinates" xlink:type="simple"><named-content content-type="geo-json" specific-use="{&#34;type&#34;:&#34;Point&#34;,&#34;coordinates&#34;:[103.700000,22.933333]}" id="NCID0EGDBG" xlink:type="simple">22°56'N, 103°42'E</named-content></named-content>), 20 August 2017, leg. Nian Gong; 10♂♂ 13♀♀, Yunnan Province, Xichou County, Fadou (<named-content xmlns:xlink="http://www.w3.org/1999/xlink" content-type="dwc:verbatimCoordinates" xlink:type="simple"><named-content content-type="geo-json" specific-use="{&#34;type&#34;:&#34;Point&#34;,&#34;coordinates&#34;:[104.783333,23.383333]}" id="NCID0EODBG" xlink:type="simple">23°23'N, 104°47'E</named-content></named-content>), 28 June 2013, leg. Yan Zhi, Qiang Luo, Yong-Jin Sui; 2♂♂ 2♀♀, Yunnan Province, Maguan County, Dulong Town, Jinzhuping Village (<named-content xmlns:xlink="http://www.w3.org/1999/xlink" content-type="dwc:verbatimCoordinates" xlink:type="simple"><named-content content-type="geo-json" specific-use="{&#34;type&#34;:&#34;Point&#34;,&#34;coordinates&#34;:[104.500000,22.933333]}" id="NCID0EWDBG" xlink:type="simple">22°56'N, 104°30'E</named-content></named-content>), 13–14 August 2017, leg. Yan Zhi, Qiang Luo, Nian Gong; 8♂♂ 8♀♀, Guangxi Province, Longsheng County, Huaping National Nature Reserve (<named-content xmlns:xlink="http://www.w3.org/1999/xlink" content-type="dwc:verbatimCoordinates" xlink:type="simple"><named-content content-type="geo-json" specific-use="{&#34;type&#34;:&#34;Point&#34;,&#34;coordinates&#34;:[109.933333,25.600000]}" id="NCID0E5DBG" xlink:type="simple">25°36'N, 109°56'E</named-content></named-content>), 26 April 2012, leg. Jian-Kun Long, Zai-Hua Yang; 7♂♂ 3♀♀, Guangxi Province, Longsheng County, Huaping National Nature Reserve, 18–19 May 2012, leg. Jian-Kun Long, Zhi-Hua Fan; 9♂♂ 10♀♀, Shaanxi Province, Zhouzhi County, Houzhenzi Town (<named-content xmlns:xlink="http://www.w3.org/1999/xlink" content-type="dwc:verbatimCoordinates" xlink:type="simple"><named-content content-type="geo-json" specific-use="{&#34;type&#34;:&#34;Point&#34;,&#34;coordinates&#34;:[107.833333,33.850000]}" id="NCID0EGEBG" xlink:type="simple">33°51'N, 107°50'E</named-content></named-content>), 4–7 August 2010, leg. Pei Zhang, Zhi-Min Chang, Yan-Li Zheng, Ke-Bin Li; 5♂♂ 5♀♀, Shaanxi Province Xi’an City, Cuihuashan (<named-content xmlns:xlink="http://www.w3.org/1999/xlink" content-type="dwc:verbatimCoordinates" xlink:type="simple"><named-content content-type="geo-json" specific-use="{&#34;type&#34;:&#34;Point&#34;,&#34;coordinates&#34;:[109.016667,33.966667]}" id="NCID0EOEBG" xlink:type="simple">33°58'N, 109°1'E</named-content></named-content>), 27–28 August 2008, leg. Yu-Jian Li; 2♂♂ 2♀♀, Shaanxi Province, Taibai County (<named-content xmlns:xlink="http://www.w3.org/1999/xlink" content-type="dwc:verbatimCoordinates" xlink:type="simple"><named-content content-type="geo-json" specific-use="{&#34;type&#34;:&#34;Point&#34;,&#34;coordinates&#34;:[107.316667,34.066667]}" id="NCID0EWEBG" xlink:type="simple">34°4'N, 107°19'E</named-content></named-content>), 22 August 2016, leg. Nian Gong; 2♂♂ 5♀♀, Hunan Province, Wugang City, Yunshan National Forest Park (<named-content xmlns:xlink="http://www.w3.org/1999/xlink" content-type="dwc:verbatimCoordinates" xlink:type="simple"><named-content content-type="geo-json" specific-use="{&#34;type&#34;:&#34;Point&#34;,&#34;coordinates&#34;:[110.616667,26.666667]}" id="NCID0E5EBG" xlink:type="simple">26°40'N, 110°37'E</named-content></named-content>), May 2016, leg. Xiang-Sheng Chen; 2♂♂, Hunan Province, Yongshun County, Xiaoxi Town (<named-content xmlns:xlink="http://www.w3.org/1999/xlink" content-type="dwc:verbatimCoordinates" xlink:type="simple"><named-content content-type="geo-json" specific-use="{&#34;type&#34;:&#34;Point&#34;,&#34;coordinates&#34;:[110.250000,28.733333]}" id="NCID0EGFBG" xlink:type="simple">28°44'N, 110°15'E</named-content></named-content>), 20–21 August 2016, leg. Yong-Shun Ding, Ying-Jian Wang; 6♂♂ 2♀♀, Anhui Province, Huangshan city, Tangkou town (<named-content xmlns:xlink="http://www.w3.org/1999/xlink" content-type="dwc:verbatimCoordinates" xlink:type="simple"><named-content content-type="geo-json" specific-use="{&#34;type&#34;:&#34;Point&#34;,&#34;coordinates&#34;:[118.183333,30.066667]}" id="NCID0EOFBG" xlink:type="simple">30°4'N, 118°11'E</named-content></named-content>) (500m), 20 May 2008, leg. Zheng-Guang Zhang; 22♂♂ 33♀♀, Guizhou Province, Weining County, Caohai National Nature Reserve (<named-content xmlns:xlink="http://www.w3.org/1999/xlink" content-type="dwc:verbatimCoordinates" xlink:type="simple"><named-content content-type="geo-json" specific-use="{&#34;type&#34;:&#34;Point&#34;,&#34;coordinates&#34;:[104.233333,26.866667]}" id="NCID0EWFBG" xlink:type="simple">26°52'N, 104°14'E</named-content></named-content>) (2171 m), 1–5 August 2017, leg. Caohai Collection Team; 1♂ 5♀♀, Guizhou Province, Weining County, Xueshan Town, Zhuopu Village (<named-content xmlns:xlink="http://www.w3.org/1999/xlink" content-type="dwc:verbatimCoordinates" xlink:type="simple"><named-content content-type="geo-json" specific-use="{&#34;type&#34;:&#34;Point&#34;,&#34;coordinates&#34;:[104.100000,27.183333]}" id="NCID0E5FBG" xlink:type="simple">27°11'N, 104°6'E</named-content></named-content>), 21 August 1986, leg. Zi-Zhong Li; 6♂♂ 17♀♀, Guizhou Province, Daozhen County, Xiannvdong (<named-content xmlns:xlink="http://www.w3.org/1999/xlink" content-type="dwc:verbatimCoordinates" xlink:type="simple"><named-content content-type="geo-json" specific-use="{&#34;type&#34;:&#34;Point&#34;,&#34;coordinates&#34;:[107.416667,29.050000]}" id="NCID0EGGBG" xlink:type="simple">29°3'N, 107°25'E</named-content></named-content>), 29–31 May 2004, leg. Bin Zhang, Pian Xu; 25♂♂ 44♀♀, Guizhou Province, Daozhen County, Sanqiao Town (<named-content xmlns:xlink="http://www.w3.org/1999/xlink" content-type="dwc:verbatimCoordinates" xlink:type="simple"><named-content content-type="geo-json" specific-use="{&#34;type&#34;:&#34;Point&#34;,&#34;coordinates&#34;:[107.500000,29.050000]}" id="NCID0EOGBG" xlink:type="simple">29°3'N, 107°30'E</named-content></named-content>), 22–24 May 2004, leg. Xiang-Sheng Chen, Bin Zhang, Pian Xu; 4♂♂ 17♀♀, Guizhou Province, Daozhen County, Dashahe Nature Reserve (<named-content xmlns:xlink="http://www.w3.org/1999/xlink" content-type="dwc:verbatimCoordinates" xlink:type="simple"><named-content content-type="geo-json" specific-use="{&#34;type&#34;:&#34;Point&#34;,&#34;coordinates&#34;:[107.600000,29.150000]}" id="NCID0EWGBG" xlink:type="simple">29°9'N, 107°36'E</named-content></named-content>), 29–31 May 2004, leg. Xiang-Sheng Chen; 2♂♂ 3♀♀, Guizhou Province, Daozhen County, Dashahe Nature Reserve, 20 August 2004, leg. Xiang-Sheng Chen; 3♂♂, Guizhou Province, Luodian County, Luosha Township, Zheren Village (<named-content xmlns:xlink="http://www.w3.org/1999/xlink" content-type="dwc:verbatimCoordinates" xlink:type="simple"><named-content content-type="geo-json" specific-use="{&#34;type&#34;:&#34;Point&#34;,&#34;coordinates&#34;:[106.600000,25.683333]}" id="NCID0E5GBG" xlink:type="simple">25°41'N, 106°36'E</named-content></named-content>), 9 May 2013, leg. Jian-Kun Long; 6♂♂ 14♀♀, Guizhou Province, Anlong County (<named-content xmlns:xlink="http://www.w3.org/1999/xlink" content-type="dwc:verbatimCoordinates" xlink:type="simple"><named-content content-type="geo-json" specific-use="{&#34;type&#34;:&#34;Point&#34;,&#34;coordinates&#34;:[105.483333,25.083333]}" id="NCID0EGHBG" xlink:type="simple">25°5'N, 105°29'E</named-content></named-content>), 27 August 2012, leg. Jian-Kun Long, Wei-Bin Zheng, Shi-Yan Xu; 8♂♂ 8♀♀, Guizhou Province, Suiyang County, Kuankuoshui National Nature Reserve (<named-content xmlns:xlink="http://www.w3.org/1999/xlink" content-type="dwc:verbatimCoordinates" xlink:type="simple"><named-content content-type="geo-json" specific-use="{&#34;type&#34;:&#34;Point&#34;,&#34;coordinates&#34;:[107.200000,28.233333]}" id="NCID0EOHBG" xlink:type="simple">28°14'N, 107°12'E</named-content></named-content>), 2–4 June 2010, leg. Yan-Li Zheng; 10♂♂ 6♀♀, Guizhou Province, Tongren City, Fanjingshan National Nature Reserve (<named-content xmlns:xlink="http://www.w3.org/1999/xlink" content-type="dwc:verbatimCoordinates" xlink:type="simple"><named-content content-type="geo-json" specific-use="{&#34;type&#34;:&#34;Point&#34;,&#34;coordinates&#34;:[108.700000,27.916667]}" id="NCID0EWHBG" xlink:type="simple">27°55'N, 108°42'E</named-content></named-content>), 20–24 September 2011, leg. Wei-Bin Zheng, Zhi-Min Chang, Xiao-Fei Yu, Zhi-Hua Fan; 17♂♂ 4♀♀, Guizhou Province, Tongren City, Fanjingshan National Nature Reserve, Yinjiang County, Yongyi Township, Dayuanzhi Village, (<named-content xmlns:xlink="http://www.w3.org/1999/xlink" content-type="dwc:verbatimCoordinates" xlink:type="simple"><named-content content-type="geo-json" specific-use="{&#34;type&#34;:&#34;Point&#34;,&#34;coordinates&#34;:[108.633333,27.900000]}" id="NCID0E5HBG" xlink:type="simple">27°54'N, 108°38'E</named-content></named-content>), 29 May 2002, leg. Xiang-Sheng Chen; 1♂, Guizhou Province, Tongren City, Fanjingshan National Nature Reserve, Heihewan (<named-content xmlns:xlink="http://www.w3.org/1999/xlink" content-type="dwc:verbatimCoordinates" xlink:type="simple"><named-content content-type="geo-json" specific-use="{&#34;type&#34;:&#34;Point&#34;,&#34;coordinates&#34;:[108.766667,27.833333]}" id="NCID0EGIBG" xlink:type="simple">27°50'N, 108°46'E</named-content></named-content>), 30 July 2014, leg. Meng-Shu Dong; 1♀, Guizhou Province, Tongren City, Fanjingshan National Nature Reserve, Jinding (<named-content xmlns:xlink="http://www.w3.org/1999/xlink" content-type="dwc:verbatimCoordinates" xlink:type="simple"><named-content content-type="geo-json" specific-use="{&#34;type&#34;:&#34;Point&#34;,&#34;coordinates&#34;:[108.700000,27.900000]}" id="NCID0EOIBG" xlink:type="simple">27°54'N, 108°42'E</named-content></named-content>), 1 September 1996, leg. Mao-Fa Yang; 3♀♀, Guizhou Province, Tongren City, Fanjingshan National Nature Reserve, Jinding, 30 July 2001, leg. Mao-Fa Yang, Guo-Dong Ren; 4♂♂ 6♀♀, Guizhou Province, Leishan County, Leigongshan National Forest Park (<named-content xmlns:xlink="http://www.w3.org/1999/xlink" content-type="dwc:verbatimCoordinates" xlink:type="simple"><named-content content-type="geo-json" specific-use="{&#34;type&#34;:&#34;Point&#34;,&#34;coordinates&#34;:[108.150000,26.350000]}" id="NCID0EWIBG" xlink:type="simple">26°21'N, 108°9'E</named-content></named-content>), 4–6 July 2011, leg. Wei-Bin Zheng, Jian-Kun Long; 3♂♂ 2♀♀, Guizhou Province, Leishan County, Leigongshan National Forest Park, Lianhuaping, 31 May–3 June 2005, leg. Zi-Zhong Li, Qiong-Zhang Song, Bin Zhang; 5♂♂ 4♀♀, Guizhou Province, Duyun City, Chachang (<named-content xmlns:xlink="http://www.w3.org/1999/xlink" content-type="dwc:verbatimCoordinates" xlink:type="simple"><named-content content-type="geo-json" specific-use="{&#34;type&#34;:&#34;Point&#34;,&#34;coordinates&#34;:[107.600000,26.400000]}" id="NCID0E5IBG" xlink:type="simple">26°24'N, 107°36'E</named-content></named-content>), 12 May 2014, leg. Ming Ning, Gai-Ping Yang, Ding-Guo Li; 2♂♂ 1♀, Guizhou Province, Duyun City, Chachang, 16 August 2014, leg. Gai-Ping Yang, Ding-Guo Li; 1♂ 4♀♀, Guizhou Province, Wangmo County, Dayi Town (<named-content xmlns:xlink="http://www.w3.org/1999/xlink" content-type="dwc:verbatimCoordinates" xlink:type="simple"><named-content content-type="geo-json" specific-use="{&#34;type&#34;:&#34;Point&#34;,&#34;coordinates&#34;:[106.100000,25.166667]}" id="NCID0EGJBG" xlink:type="simple">25°10'N, 106°06'E</named-content></named-content>), 22 August 2012, leg. Shi-Yan Xu, Wei-Bin Zheng; 1♂ 1♀, Guizhou Province, Guiyang City, Guizhou Botanical Garden (<named-content xmlns:xlink="http://www.w3.org/1999/xlink" content-type="dwc:verbatimCoordinates" xlink:type="simple"><named-content content-type="geo-json" specific-use="{&#34;type&#34;:&#34;Point&#34;,&#34;coordinates&#34;:[106.733333,26.616667]}" id="NCID0EOJBG" xlink:type="simple">26°37'N, 106°44'E</named-content></named-content>), 18 June 2008, leg. Jun-Qiang Ni; 3♂♂ 3♀♀, Guizhou Province, Guiyang City, Wudang District (<named-content xmlns:xlink="http://www.w3.org/1999/xlink" content-type="dwc:verbatimCoordinates" xlink:type="simple"><named-content content-type="geo-json" specific-use="{&#34;type&#34;:&#34;Point&#34;,&#34;coordinates&#34;:[106.750000,26.633333]}" id="NCID0EWJBG" xlink:type="simple">26°38'N, 106°45'E</named-content></named-content>), 5 June 2009, leg. Qiong-Zhang Song; 1♂ 2♀♀, Guizhou Province, Zunyi City, Loushanguan (<named-content xmlns:xlink="http://www.w3.org/1999/xlink" content-type="dwc:verbatimCoordinates" xlink:type="simple"><named-content content-type="geo-json" specific-use="{&#34;type&#34;:&#34;Point&#34;,&#34;coordinates&#34;:[106.850000,28.016667]}" id="NCID0E5JBG" xlink:type="simple">28°1'N, 106°51'E</named-content></named-content>), 21 September 2017, leg. Bin Yan; 15♂♂ 3♀♀, Guizhou Province, Xishui County, Linjiang (<named-content xmlns:xlink="http://www.w3.org/1999/xlink" content-type="dwc:verbatimCoordinates" xlink:type="simple"><named-content content-type="geo-json" specific-use="{&#34;type&#34;:&#34;Point&#34;,&#34;coordinates&#34;:[106.200000,28.316667]}" id="NCID0EGKBG" xlink:type="simple">28°19'N, 106°12'E</named-content></named-content>), 1 June 2006, leg. Xiang-Sheng Chen.</p></tp:treatment-sec><tp:treatment-sec sec-type="description" id="SECID0ELKBG"><title>Supplementary description.</title><p><bold><italic>Female genitalia</italic>.</bold> Tergite IX (Fig. <xref ref-type="fig" rid="F8">8A, B, D</xref>) moderately sclerotized, with a large wax plate, nearly oval, dorsal and ventral margins concave. Anal segment (Fig. <xref ref-type="fig" rid="F8">8C</xref>) rectangular, 1.8 times wider than long in dorsal view, anal style strap-like. Gonapophysis VIII (Fig. <xref ref-type="fig" rid="F8">8E</xref>) elongate, and slightly curved upwards. Gonapophysis IX (Fig. <xref ref-type="fig" rid="F8">8F</xref>) with two middle teeth, distance ratio between distal middle tooth to apex and length of denticulate portion is 2.9. Gonoplac (Fig. <xref ref-type="fig" rid="F8">8G</xref>) rod-like, 4.0 times longer than wide in lateral view. Posterior vagina pattern as shown in Figure <xref ref-type="fig" rid="F8">8H, I</xref>.</p><fig id="F8" position="float" orientation="portrait"><object-id xmlns:xlink="http://www.w3.org/1999/xlink" content-type="doi" xlink:type="simple">10.3897/zookeys.1141.84211.figure8</object-id><object-id xmlns:xlink="http://www.w3.org/1999/xlink" content-type="arpha" xlink:type="simple">208FCA47-39FE-5AD1-BBF6-A4DFB752A17A</object-id><label>Figure 8.</label><caption><p><italic><tp:taxon-name><tp:taxon-name-part taxon-name-part-type="genus" reg="Kuvera">Kuvera</tp:taxon-name-part><tp:taxon-name-part taxon-name-part-type="species" reg="ussuriensis">ussuriensis</tp:taxon-name-part></tp:taxon-name></italic> (Vilbaste, 1968), female <bold>A</bold> genitalia, lateral view <bold>B</bold> genitalia, ventral view <bold>C</bold> anal segment, dorsal view <bold>D</bold> tergite IX, caudal view <bold>E</bold> gonapophysis VIII and gonocoxa VIII, ventral view <bold>F</bold> gonapophysis IX, lateral view <bold>G</bold> gonoplac, inner lateral view <bold>H</bold> posterior vagina, ventral view <bold>I</bold> posterior vagina, dorsal view. Scale bars: 0.5 mm.</p></caption><graphic xmlns:xlink="http://www.w3.org/1999/xlink" xlink:href="zookeys-1141-041_article-84211__-g008.jpg" position="float" orientation="portrait" xlink:type="simple" id="oo_796875.jpg"><uri content-type="original_file" xlink:type="simple">https://binary.pensoft.net/fig/796875</uri></graphic></fig><fig id="F9" position="float" orientation="portrait"><object-id xmlns:xlink="http://www.w3.org/1999/xlink" content-type="doi" xlink:type="simple">10.3897/zookeys.1141.84211.figure9</object-id><object-id xmlns:xlink="http://www.w3.org/1999/xlink" content-type="arpha" xlink:type="simple">0A210DD1-94B9-5E8E-A703-8D7DD5394C5A</object-id><label>Figure 9.</label><caption><p>Adult of <italic><tp:taxon-name><tp:taxon-name-part taxon-name-part-type="genus" reg="Kuvera">Kuvera</tp:taxon-name-part><tp:taxon-name-part taxon-name-part-type="species" reg="ussuriensis">ussuriensis</tp:taxon-name-part></tp:taxon-name></italic> (Vilbaste, 1968), dorsal view, female (Caohai National Natural Reserve, Weining County, Guizhou Province, 2 August 2017, photograph by Xiang-Sheng Chen).</p></caption><graphic xmlns:xlink="http://www.w3.org/1999/xlink" xlink:href="zookeys-1141-041_article-84211__-g009.jpg" position="float" orientation="portrait" xlink:type="simple" id="oo_796876.jpg"><uri content-type="original_file" xlink:type="simple">https://binary.pensoft.net/fig/796876</uri></graphic></fig></tp:treatment-sec><tp:treatment-sec sec-type="host" id="SECID0EQNBG"><title>Host plant.</title><p><italic><tp:taxon-name><tp:taxon-name-part taxon-name-part-type="genus" reg="Artemisia">Artemisia</tp:taxon-name-part><tp:taxon-name-part taxon-name-part-type="species" reg="mongolica">mongolica</tp:taxon-name-part></tp:taxon-name></italic> (Fisch. ex Bess.) Nakai (<tp:taxon-name><tp:taxon-name-part taxon-name-part-type="family">Asteraceae</tp:taxon-name-part></tp:taxon-name>) (Fig. <xref ref-type="fig" rid="F10">10</xref>).</p><fig id="F10" position="float" orientation="portrait"><object-id xmlns:xlink="http://www.w3.org/1999/xlink" content-type="doi" xlink:type="simple">10.3897/zookeys.1141.84211.figure10</object-id><object-id xmlns:xlink="http://www.w3.org/1999/xlink" content-type="arpha" xlink:type="simple">4816EA6B-BE62-5ED7-8880-95A4EBDFA367</object-id><label>Figure 10.</label><caption><p>The habitat of <italic><tp:taxon-name><tp:taxon-name-part taxon-name-part-type="genus" reg="Kuvera">Kuvera</tp:taxon-name-part><tp:taxon-name-part taxon-name-part-type="species" reg="ussuriensis">ussuriensis</tp:taxon-name-part></tp:taxon-name></italic> (Vilbaste, 1968) (3 August 2017, Caohai National Natural Reserve, Weining County, Guizhou Province, photograph by Yan Zhi).</p></caption><graphic xmlns:xlink="http://www.w3.org/1999/xlink" xlink:href="zookeys-1141-041_article-84211__-g010.jpg" position="float" orientation="portrait" xlink:type="simple" id="oo_796877.jpg"><uri content-type="original_file" xlink:type="simple">https://binary.pensoft.net/fig/796877</uri></graphic></fig></tp:treatment-sec><tp:treatment-sec sec-type="distribution" id="SECID0ECPBG"><title>Distribution.</title><p>China (Anhui, Guangxi, Guizhou, Hebei, Hunan, Shaanxi, Shanxi, Sichuan, Yunnan), Japan, Russia.</p></tp:treatment-sec><tp:treatment-sec sec-type="remarks" id="SECID0EHPBG"><title>Remarks.</title><p>This species can be distinguished from other species of the genus by the following characters: anal segment symmetrical; aedeagus with three processes: left spinose process of periandrium long, gently curved and apex directed left-ventrocephalad; ventral surface of periandrium with a spinose process, slightly curved and apex directed right-cephalad; spinose process of endosoma stout and long, nearly reaching apex of endosoma.</p></tp:treatment-sec><tp:treatment-sec sec-type="notes" id="SECID0EMPBG"><title>Note.</title><p>The female genitalia of this species are described and illustrated for the first time.</p></tp:treatment-sec><ref-list><ref id="B1"><mixed-citation xmlns:xlink="http://www.w3.org/1999/xlink" xlink:type="simple"><person-group><name name-style="western"><surname>Anufriev</surname><given-names>GA</given-names></name></person-group> (<year>1987</year>) Review of the cixiid genus <italic><tp:taxon-name><tp:taxon-name-part taxon-name-part-type="genus">Kuvera</tp:taxon-name-part></tp:taxon-name></italic> Distant (<tp:taxon-name><tp:taxon-name-part taxon-name-part-type="suborder">Homoptera</tp:taxon-name-part></tp:taxon-name>, <tp:taxon-name><tp:taxon-name-part taxon-name-part-type="suborder">Auchenorrhyncha</tp:taxon-name-part></tp:taxon-name>, <tp:taxon-name><tp:taxon-name-part taxon-name-part-type="family">Cixiidae</tp:taxon-name-part></tp:taxon-name>). In: Kapustina OG (1987) [Taxonomy of the insects of Siberia and Soviet Far East], Taksonomiia nasekomykh Sibiri i Dal’nego Vostoka SSR., Vladivostok Dalnauka, Russia, 4–21.</mixed-citation></ref></ref-list></tp:taxon-treatment>
